# Supplementary material for: Identification and Functions of JHE 6 Specifically Expressed in Bombyx mori Silk Gland
Source: Insects. 2023 Nov 27;14(12):908. doi: 10.3390/insects14120908 (PMC10743834; doi:10.3390/insects14120908)
Supplement: Supplementary file 1 [file insects-14-00908-s001.zip]

Archive with 2 entries (2 files):
- Supplementary Materials.pdf
- Table S2.xlsx
