# Supplementary material for: Identification and Functions of JHE 6 Specifically Expressed in Bombyx mori Silk Gland
Source: Insects. 2023 Nov 27;14(12):908. doi: 10.3390/insects14120908 (PMC10743834; doi:10.3390/insects14120908)
Supplement: Supplementary file 1 [file insects-14-00908-s001.zip › Table S2.xlsx]

## Sheet: Table S2
	Table S2. Identified proteins from IV-E silk and cocoon silk. Identified proteins are listed by functional category, accession number in silkDB and Genebank, annotated name, peptides, sequence coverage, molecular weight, iBAQ intensity, Fold change, P value, threshold where relevant. The number of unique peptides and sequence coverage from across the entire experiment is reported along with the p…
	ID	Classification	Protein IDs	Annotated name	Peptides	Razor + unique peptides	Unique peptides	Sequence coverage [%]	Unique + razor sequence coverage [%]	Unique sequence coverage [%]	Mol. weight [kDa]	Sequence length	Sequence lengths	Score	iBAQ IVth-E silk 1	iBAQ IVth-E silk 2	iBAQ IVth-E silk 3	iBAQ IVth-E silk average	iBAQ Cocoon silk 1	iBAQ Cocoon silk 2	iBAQ Cocoon silk 3	iBAQ Cocoon silk average	Fold change	P value	Threshold
	1	fibroin and sericin	gi|9087216|sp|P05790.4|FIBH_BOMMORecName:Full=Fibroinheavychain;Short=Fib-H;AltName:Full=H-fibroin;Flags:Precursor;gi|8572061|gb|AAF76983.1|AF226688_1fibroinheavychainFib-H[Bombymori];gi|164448672|ref|NP_001106733.1|fibroinheavychainprecursor[Bombymori];BGIBMGA005111-PApep:novelsequence:nscaf2823:1032819:1035059:+gene:BGIBMGA005111transcript:BGIBMGA005111-TA;gi|765323|gb|AAB31861.1|silkfibroinhea…	fibroin heavy chain	13	13	13	2.8	2.8	2.8	391.59	5263	5263;5263;5263;283;633	323.31	10791000000	10809000000	11396000000	1.09987e+10	8635000000	9237100000	9001600000	8957900000	1.22782	0.0140325	NoChange
	2	fibroin and sericin	gi|5921|emb|CAA35180.1|silkfibroinlightchain[Bombymori];gi|119850|sp|P21828.1|FIBL_BOMMORecName:Full=Fibroinlightchain;Short=Fib-L;AltName:Full=L-fibroin;Contains:RecName:Full=Fibroinlightchain,shortform;Flags:Precursor;BGIBMGA009393-PApep:novelsequence:nscaf2951:871868:884756:-gene:BGIBMGA009393transcript:BGIBMGA009393-TA;gi|24637964|gb|AAN63945.1|fibroinlightchain[Bombymori];gi|304443558|gb|ADM…	fibroin light chain	12	12	12	43.5	43.5	43.5	27.669	262	262;262;262;262;262;262;262;262	323.31	9483100000	6969100000	6642400000	7698200000	6011700000	5756100000	6572000000	6.11327e+09	1.25926	0.2536	NoChange
	3	fibroin and sericin	BGIBMGA001347-PApep:novelsequence:nscaf2053:604700:607742:-gene:BGIBMGA001347transcript:BGIBMGA001347-TA	fibroin P25	10	10	2	41.4	41.4	9.1	25.149	220	220	140.96	3152200000	4129600000	3296800000	3526200000	1027100000	1462400000	1213700000	1234400000	2.85661	0.00666841	Up
	4	fibroin and sericin	>gi|66774164|sp|P07856.2|SERI1_BOMMO RecName: Full=Sericin 1; AltName: Full=Silk gum protein; Flags:	sericin 1	85	85	85	43.3	43.3	43.3	330.11	3366	3366	323.31	312860000	341470000	313220000	3.22517e+08	7535700000	6415400000	6536400000	6.82917e+09	0.0472264	0.00305863	Down
	5	fibroin and sericin	>gi|282848475|gb|ADA84147.1| sericin 2 [Bombyx mori];	sericin 2	86	86	86	33.7	33.7	33.7	198.65	1758	1758	323.31	7056200000	7293500000	6747100000	7.03227e+09	0	717910	198100	305337	23031.2	0.000504769	Up
	6	fibroin and sericin	gi|827564092|ref|P_012552518.1|suppressorproteinSRP40-like,partial[Bombymori]	sericin 3	13	13	13	22	22	22	123.3	1271	1271;243	323.31	2161600	2075500	1884200	2.04043e+06	171660000	142640000	179660000	1.64653e+08	0.0123923	0.00477751	Down
	7	fibroin and sericin	gi|512906099|ref|P_004926112.1|uncharacterizedproteinLOC101740726[Bombymori];BGIBMGA000013-PApep:novelsequence:nscaf1071:722003:731188:-gene:BGIBMGA000013transcript:BGIBMGA000013-TA	osiris 9	11	11	11	49	49	49	25.909	239	239;239	323.31	0	0	0	0	3898400000	3820600000	3081800000	3.60027e+09	2.77757e-10	0.00518291	Down
	8	binding and transport	gi|827549310|ref|P_004927278.2|proteinpsiQ[Bombymori];gi|827549810|ref|P_012546972.1|prolow-densitylipoproteinreceptor-relatedprotein1-like[Bombymori]	low density lipoprotein receptor related protein 1 like	17	17	17	36.8	36.8	36.8	64.791	585	585;585	221.32	29425000	26717000	25284000	27142000	0	0	0	0	27142000	0.00199506	Up
	9	binding and transport	gi|512909266|ref|P_004926879.1|apolipoproteinD[Bombymori];BGIBMGA013131-PApep:novelsequence:nscaf3062:69798:82387:-gene:BGIBMGA013131transcript:BGIBMGA013131-TA	apolipoprotein d-like (Lipocalin domain)	8	8	8	28.3	28.3	28.3	29.851	269	269;263	84.977	88311000	112990000	114560000	105287000	2326900	6510400	11376000	6.73777e+06	15.6264	0.00413158	Up
	10	binding and transport	gi|512908283|ref|P_004926643.1|apolipophorinsisoform2[Bombymori];gi|512908279|ref|P_004926642.1|apolipophorinsisoform1[Bombymori];BGIBMGA013342-PApep:novelsequence:nscaf3071:739110:772553:-gene:BGIBMGA013342transcript:BGIBMGA013342-TA;BGIBMGA013341-PApep:novelsequence:nscaf3071:773228:784902:-gene:BGIBMGA013341transcript:BGIBMGA013341-TA	apolipophorins isoform 2	102	102	8	35.9	35.9	3.3	368.77	3314	3314;3317;2599;578	323.31	50585000	44041000	47300000	4.73087e+07	2892900	3736100	2978600	3.20253e+06	14.7723	0.0023354	Up
	11	binding and transport	gi|312597594|gb|ADQ89806.1|30kDaprotein[Bombymori];BGIBMGA004454-PApep:novelsequence:nscaf2795:1559814:1560530:+gene:BGIBMGA004454transcript:BGIBMGA004454-TA;gi|827538294|ref|P_012550408.1|lowmolecularmass30kDalipoprotein21G1-likeisoform1[Bombymori];gi|530234120|ref|NP_001268827.1|lowmolecularmass30kDalipoprotein21G1-likeprecursor[Bombymori];gi|379046504|gb|AFC87813.1|30Kprotein15[Bombymori];gi|1…	30kDa protein	7	7	7	45.8	45.8	45.8	27.823	238	238;238;256;256;256;256	47.625	19470000	27830000	6834100	18044700	0	0	0	0	18044700	0.0978758	NoChange
	12	binding and transport	gi|148298818|ref|NP_001091784.1|C-typelectin10precursor[Bombymori];gi|112982635|dbj|BAF03496.1|multi-bindingprotein[Bombymori];BGIBMGA006768-PApep:novelsequence:nscaf2855:6005445:6011098:+gene:BGIBMGA006768transcript:BGIBMGA006768-TA	C-type lectin 10 precursor	7	7	7	27.7	27.7	27.7	36.562	318	318;318;211	42.204	9951200	23807000	17791000	1.71831e+07	0	0	0	0	1.71831e+07	0.0504126	NoChange
	13	binding and transport	BGIBMGA008847-PApep:novelsequence:nscaf2930:6023836:6029201:-gene:BGIBMGA008847transcript:BGIBMGA008847-TA;gi|1200736104|ref|P_004931814.3|uncharacterizedproteinLOC101743420[Bombymori]	ly-6 neurotoxin superfamily member 1	3	3	3	32.3	32.3	32.3	17.871	161	161;208	41.53	0	8381000	15724000	8035000	0	0	0	0	8035000	0.188245	NoChange
	14	binding and transport	gi|512899849|ref|P_004924748.1|proton-coupledfolatetransporter[Bombymori];BGIBMGA010933-PApep:novelsequence:nscaf3008:173181:183221:-gene:BGIBMGA010933transcript:BGIBMGA010933-TA	proton-coupled folate transporter	1	1	1	1.6	1.6	1.6	57.333	508	508;683	2.3985	15113000	3514400	4455400	7.69427e+06	0	0	0	0	7.69427e+06	0.174462	NoChange
	15	binding and transport	gi|512911157|ref|P_004927345.1|metaltransporterCNNM4[Bombymori]	metal transporter CNNM4	3	3	3	4.8	4.8	4.8	100.51	888	888	14.616	2441400	5703800	4285500	4.14357e+06	0	0	0	0	4.14357e+06	0.048225	NoChange
	16	binding and transport	gi|827539756|ref|P_012553007.1|low-densitylipoproteinreceptor-relatedprotein2isoform2[Bombymori];gi|827539754|ref|P_012553006.1|low-densitylipoproteinreceptor-relatedprotein2isoform1[Bombymori];gi|512893624|ref|P_004923227.1|low-densitylipoproteinreceptor-relatedprotein2isoform3[Bombymori];BGIBMGA006908-PApep:novelsequence:nscaf2860:1119612:1136152:-gene:BGIBMGA006908transcript:BGIBMGA006908-TA	low-density lipoprotein receptor-related protein 2 isoform 2	4	4	4	6.9	6.9	6.9	60.304	552	552;554;558;740	8.0567	6657500	1440100	1223400	3107000	0	0	0	0	3107000	0.222382	NoChange
	17	binding and transport	gi|87246220|gb|ABD35289.1|transferrin[Bombymori];gi|68066547|gb|AAD18032.2|transferrin[Bombymori];gi|112983240|ref|NP_001037014.1|transferrinprecursor[Bombymori]	transferrin precursor	8	8	1	15.4	15.4	1.6	75.722	681	681;681;681	10.099	1429400	3091300	0	1506900	0	0	0	0	1506900	0.224272	NoChange
	18	binding and transport	gi|512894737|ref|P_004923501.1|calsyntenin-1[Bombymori];BGIBMGA004592-PApep:novelsequence:nscaf2800:1326524:1347899:+gene:BGIBMGA004592transcript:BGIBMGA004592-TA	calsyntenin	22	22	22	28.9	28.9	28.9	104.62	949	949;899	254.55	26411000	32548000	21615000	26858000	184360	0	0	61453.3	437.047	0.0135955	NoChange
	19	binding and transport	gi|512921226|ref|P_004929826.1|nucleobindin-2isoform1[Bombymori];gi|512921230|ref|P_004929827.1|nucleobindin-2isoform2[Bombymori];BGIBMGA000647-PApep:novelsequence:nscaf1690:2909820:2918295:+gene:BGIBMGA000647transcript:BGIBMGA000647-TA	nucleo bindin-2 isoform 1	9	9	9	19.1	19.1	19.1	69.555	597	597;596;596	159.33	44460000	36633000	26757000	35950000	0	2417100	5295000	2570700	13.9845	0.0374964	NoChange
	20	binding and transport	gi|512930128|ref|P_004931990.1|generalodorant-bindingprotein70[Bombymori];BGIBMGA000225-PApep:novelsequence:nscaf1681:5385073:5388668:-gene:BGIBMGA000225transcript:BGIBMGA000225-TA	general odorant-binding protein 70	3	3	3	20.1	20.1	20.1	20.755	184	184;124	23.96	6704200	0	15640000	7.44807e+06	0	1749000	0	583000	12.7754	0.242192	NoChange
	21	binding and transport	BGIBMGA002626-PApep:novelsequence:nscaf2529:1442664:1447992:-gene:BGIBMGA002626transcript:BGIBMGA002626-TA;gi|87248601|gb|ABD36353.1|antennalbindingprotein[Bombymori];gi|164448664|ref|NP_001106744.1|antennalbindingproteinprecursor[Bombymori];gi|1200737769|ref|P_004932433.3|generalodorant-bindingprotein56d[Bombymori];BGIBMGA002666-PApep:novelsequence:nscaf2529:1439333:1439716:+gene:BGIBMGA002666tr…	antennal binding protein	9	9	9	62	62	62	15.063	137	137;140;140;127;127;137;137;137;137;148	205.53	529180000	608750000	472180000	5.36703e+08	137180000	133540000	185120000	1.51947e+08	3.53218	0.0194346	NoChange
	22	binding and transport	BGIBMGA011982-PApep:novelsequence:nscaf3032:1388401:1427978:+gene:BGIBMGA011982transcript:BGIBMGA011982-TA;gi|1200718521|ref|P_021202376.1|LOWQUALITYPROTEIN:low-densitylipoproteinreceptor-relatedprotein2[Bombymori]	low-density lipoprotein receptor-related protein 2-like	6	6	6	2.1	2.1	2.1	479.7	4329	4329;4342	15.403	0	0	0	0	39357	129490	106310	91719	1.09029e-05	0.0769212	NoChange
	23	binding and transport	BGIBMGA007072-PApep:novelsequence:nscaf2865:1675433:1676776:+gene:BGIBMGA007072transcript:BGIBMGA007072-TA;gi|86450725|gb|ABC96698.1|yellow-b[Bombymori];gi|379046446|gb|AFC87784.1|yellow-b[Bombymori];gi|112984100|ref|NP_001037430.1|yellow-bprecursor[Bombymori]	yellow-b	2	2	2	4.5	4.5	4.5	49.684	447	447;457;457;457	5.0904	0	0	0	0	2206200	3982100	2116300	2768200	3.61246e-07	0.0449402	NoChange
	24	binding and transport	BGIBMGA014171-PApep:novelsequence:nscaf481:27942:28862:+gene:BGIBMGA014171transcript:BGIBMGA014171-TA;gi|827546814|ref|P_012545799.1|microvitellogenin[Bombymori]	30k protein Bmlp36	6	5	5	26.1	20.9	20.9	34.733	306	306;330	8.4243	0	0	0	0	13182000	10778000	3430100	9.13003e+06	1.09529e-07	0.0895665	NoChange
	25	binding and transport	BGIBMGA001793-PApep:novelsequence:nscaf2176:2458976:2469097:+gene:BGIBMGA001793transcript:BGIBMGA001793-TA	similar to plus agglutinin	1	1	1	1.4	1.4	1.4	81.277	767	767	16.449	0	0	0	0	11724000	55724000	14025000	2.71577e+07	3.6822e-08	0.197921	NoChange
	26	binding and transport	BGIBMGA004476-PApep:novelsequence:nscaf2795:2342414:2343334:+gene:BGIBMGA004476transcript:BGIBMGA004476-TA;gi|1200714321|ref|P_021206827.1|microvitellogenin-likeisoform1[Bombymori];gi|379046532|gb|AFC87827.1|30Kprotein29,partial[Bombymori];gi|827563967|ref|P_004934056.2|microvitellogenin,partial[Bombymori];gi|829569561|ref|NP_001296548.1|microvitellogenin-likeprecursor[Bombymori];gi|379046526|gb|…	30k protein Bmlp32	7	7	4	29.7	29.7	19.3	34.692	306	306;313;176;181;306;306;265	58.174	0	0	0	0	119410000	190660000	70825000	126965000	7.87619e-09	0.0675939	NoChange
	27	binding and transport	gi|943876530|gb|ALL54586.1|yellow-f[Bombymori];gi|1200721193|ref|P_021203127.1|uncharacterizedproteinLOC101736658isoform1[Bombymori];gi|537544628|ref|NP_001269272.1|uncharacterizedproteinLOC101736658[Bombymori];gi|379046444|gb|AFC87783.1|yellow-f[Bombymori];BGIBMGA014224-PApep:novelsequence:nscaf98:1519723:1523351:-gene:BGIBMGA014224transcript:BGIBMGA014224-TA;gi|319428813|gb|ADV56761.1|yellow-f,…	yellow-f	6	6	6	18	18	18	51.736	456	456;456;440;440;440;311;311;311;311;311;311;311;311;311;311;311;311;311;311;311	9.1641	0	0	0	0	2253600	2724800	2140700	2.37303e+06	4.21402e-07	0.00563406	Down
	28	cytoskeleton	gi|512925142|ref|P_004930766.1|lachesinisoform1[Bombymori];gi|1200734092|ref|P_021206740.1|lachesinisoform2[Bombymori];BGIBMGA011387-PApep:novelsequence:nscaf3026:4717013:4721031:+gene:BGIBMGA011387transcript:BGIBMGA011387-TA;BGIBMGA011386-PApep:novelsequence:nscaf3026:4695516:4708826:+gene:BGIBMGA011386transcript:BGIBMGA011386-TA	lachesin isoform 1	8	8	8	31.9	31.9	31.9	41.236	370	370;367;207;929	142	29492000	38808000	38945000	3.57483e+07	0	0	0	0	3.57483e+07	0.00757152	Up
	29	cytoskeleton	gi|512902786|ref|P_004925460.1|uncharacterizedproteinLOC101738880isoform2[Bombymori];BGIBMGA010979-PApep:novelsequence:nscaf3013:270076:273061:-gene:BGIBMGA010979transcript:BGIBMGA010979-TA;gi|512902782|ref|P_004925459.1|uncharacterizedproteinLOC101738880isoform1[Bombymori]	membrane protein	2	2	2	12.4	12.4	12.4	23.487	218	218;218;232	47.254	4404600	3957500	5476600	4612900	0	0	0	0	4612900	0.00941258	Up
	30	cytoskeleton	gi|1200730483|ref|P_021205735.1|centromereproteinF[Bombymori]	centromere protein F	11	11	11	10.9	10.9	10.9	130.02	1141	1141	153.58	15155000	20191000	14165000	1.65037e+07	0	0	0	0	1.65037e+07	0.0125397	NoChange
	31	cytoskeleton	gi|512938691|ref|P_004934066.1|histoneH4-like,partial[Bombymori];gi|1200742107|ref|P_004934042.2|histoneH4-like,partial[Bombymori];BGIBMGA014585-PApep:novelsequence:scaffold855:4747:5207:-gene:BGIBMGA014585transcript:BGIBMGA014585-TA;gi|827563630|ref|P_012552358.1|histoneH4-like[Bombymori];gi|827563644|ref|P_012552364.1|histoneH4[Bombymori];gi|827562403|ref|P_012551883.1|histoneH4[Bombymori];gi|5…	histone H4-like	1	1	1	21.8	21.8	21.8	5.97	55	55;58;79;86;103;103;103;103;103;103;103;103;103;103;103;103;132	4.018	9997400	13346000	16669000	1.33375e+07	0	0	0	0	1.33375e+07	0.020221	NoChange
	32	cytoskeleton	gi|1200725066|ref|P_021204235.1|zonadhesin[Bombymori];gi|1200741564|ref|P_004934100.3|fibrillin-1-like,partial[Bombymori];gi|827536103|ref|P_004921521.2|induciblemetalloproteinaseinhibitorprotein-like,partial[Bombymori];gi|827549338|ref|P_012546790.1|induciblemetalloproteinaseinhibitorprotein-likeisoform2[Bombymori];gi|827549336|ref|P_012546788.1|induciblemetalloproteinaseinhibitorprotein-likeiso…	fibrillin-1(zonadhesin)	57	57	35	42.6	42.6	23.2	236.99	2191	2191;179;231;151;160	323.31	136720000	123880000	121930000	127510000	73979000	124700000	89654000	96111000	1.3267	0.229253	NoChange
	33	cytoskeleton	gi|827545399|ref|P_012545245.1|fibrillin-1,partial[Bombymori];BGIBMGA012379-PApep:novelsequence:nscaf3041:715587:720901:-gene:BGIBMGA012379transcript:BGIBMGA012379-TA	fibrillin-1	4	4	4	11.4	11.4	11.4	41.223	378	378;256	7.9825	708740	0	0	236247	1100100	2962100	0	1.35407e+06	0.174472	0.273616	NoChange
	34	cytoskeleton	BGIBMGA002629-PApep:novelsequence:nscaf2529:1401725:1403773:-gene:BGIBMGA002629transcript:BGIBMGA002629-TA;gi|237648976|ref|NP_001153665.1|odorantbindingproteinLOC100301497precursor[Bombymori];gi|226000893|dbj|BAH36760.1|odorantbindingprotein[Bombymori]	odorant binding protein	6	6	6	53.5	53.5	53.5	15.844	142	142;142;142	10.671	0	0	0	0	36339000	58745000	42627000	4.59037e+07	2.17848e-08	0.0204812	NoChange
	35	enzyme	BGIBMGA007061-PApep:novelsequence:nscaf2865:826993:828006:+gene:BGIBMGA007061transcript:BGIBMGA007061-TA;gi|700588704|gb|AIU94623.1|cathepsinBprecursor[Bombymori];gi|13548667|dbj|BAB40804.1|cathepsinB[Bombymori];gi|112983908|ref|NP_001036850.1|cathepsinBprecursor[Bombymori]	cathepsin b	20	20	20	65.3	65.3	65.3	37.56	337	337;337;337;337	323.31	1491600000	1869400000	1621600000	1.66087e+09	0	0	0	0	1.66087e+09	0.00442218	Up
	36	enzyme	gi|300360466|ref|NP_001177919.1|ecdysoneoidase[Bombymori];gi|298717078|gb|ACT66690.2|ecdysoneoidase[Bombymori];BGIBMGA000158-PApep:novelsequence:nscaf1108:2693518:2696851:+gene:BGIBMGA000158transcript:BGIBMGA000158-TA;gi|1200715611|ref|P_021209068.1|ecdysoneoidaseisoform1[Bombymori]	ecdysone oxidase/glucose dehydrogenase	26	26	26	54.6	54.6	54.6	61.805	564	564;564;564;583	323.31	408430000	463540000	441950000	4.37973e+08	0	0	0	0	4.37973e+08	0.00133735	Up
	37	enzyme	gi|1200722450|ref|P_021203496.1|uncharacterizedproteinLOC105841592[Bombymori];BGIBMGA012737-PApep:novelsequence:nscaf3056:105574:116630:-gene:BGIBMGA012737transcript:BGIBMGA012737-TA;BGIBMGA012739-PApep:novelsequence:nscaf3056:60439:72768:+gene:BGIBMGA012739transcript:BGIBMGA012739-TA;gi|512905374|ref|P_004925928.1|peroidase[Bombymori]	peroidase	16	16	16	33.8	33.8	33.8	53.247	473	473;351;571;615	323.31	286560000	332240000	272720000	2.97173e+08	0	0	0	0	2.97173e+08	0.0036418	Up
	38	enzyme	gi|1200736576|ref|P_021207450.1|peroidaseisoform2[Bombymori];gi|827563706|ref|P_004933917.2|peroidase-like[Bombymori];gi|827559656|ref|P_012550815.1|peroidaseisoform1[Bombymori]	peroidase isoform 2	25	25	0	48.5	48.5	0	55.45	485	485;279;485	323.31	215220000	236030000	194520000	2.15257e+08	0	0	0	0	2.15257e+08	0.0030846	Up
	39	enzyme	gi|827546397|ref|P_012545623.1|peroidase[Bombymori];BGIBMGA012740-PApep:novelsequence:nscaf3056:80571:91505:+gene:BGIBMGA012740transcript:BGIBMGA012740-TA	peroidase	27	27	27	46.8	46.8	46.8	69.736	613	613;597	323.31	170020000	179960000	202080000	184020000	0	0	0	0	184020000	0.00264059	Up
	40	enzyme	gi|827538481|ref|P_012551156.1|juvenilehormoneepoidehydrolase-likeprotein2isoform1[Bombymori];BGIBMGA009211-PApep:novelsequence:nscaf2943:2658920:2666727:-gene:BGIBMGA009211transcript:BGIBMGA009211-TA;gi|261245097|ref|NP_001159618.1|juvenilehormoneepoidehydrolase-likeprotein2precursor[Bombymori];gi|255977194|dbj|BAH97089.1|juvenilehormoneepoidehydrolase-likeprotein2[Bombymori]	juvenile hormone epoxide hydrolase	12	12	12	23.7	23.7	23.7	52.618	468	468;510;468;468	200.5	127730000	141840000	151650000	1.40407e+08	0	0	0	0	1.40407e+08	0.00243573	Up
	41	enzyme	BGIBMGA000239-PApep:novelsequence:nscaf1681:4518903:4531758:-gene:BGIBMGA000239transcript:BGIBMGA000239-TA;gi|827559662|ref|P_012550818.1|uncharacterizedproteinLOC105842426[Bombymori];gi|827559660|ref|P_012550817.1|uncharacterizedproteinLOC105842425[Bombymori]	peroxidase	19	5	4	34.3	8.4	8.4	48.828	429	429;114;154	98.446	116530000	131940000	101060000	116510000	0	0	0	0	116510000	0.00580302	Up
	42	enzyme	gi|827552840|ref|P_012548166.1|glucosedehydrogenase[FAD,quinone][Bombymori];BGIBMGA012999-PApep:novelsequence:nscaf3058:4343476:4347613:+gene:BGIBMGA012999transcript:BGIBMGA012999-TA;gi|827552843|ref|P_012548167.1|glucosedehydrogenase[FAD,quinone][Bombymori];gi|512917570|ref|P_004928919.1|glucosedehydrogenase[FAD,quinone][Bombymori];gi|1200729731|ref|P_021205531.1|glucosedehydrogenase[FAD,quinone…	glucose dehydrogenase	18	18	18	38.1	38.1	38.1	69.122	622	622;636;622;622;622;622	323.31	88458000	109650000	105050000	1.01053e+08	0	0	0	0	1.01053e+08	0.00403162	Up
	43	enzyme	gi|187281652|ref|NP_001119721.1|beta-fructofuranosidaseprecursor[Bombymori];gi|185049361|dbj|BAG30882.1|beta-fructofuranosidase[Bombymori];BGIBMGA005696-PApep:novelsequence:nscaf2830:395557:397023:-gene:BGIBMGA005696transcript:BGIBMGA005696-TA	beta-fructofuranosidase precursor	13	13	13	30.1	30.1	30.1	55.941	488	488;488;488	63.537	44220000	53026000	47136000	4.81273e+07	0	0	0	0	4.81273e+07	0.00288348	Up
	44	enzyme	gi|87248331|gb|ABD36218.1|alpha-N-acetylgalactosaminidase[Bombymori];gi|114051916|ref|NP_001040191.1|alpha-N-acetylgalactosaminidaseprecursor[Bombymori];BGIBMGA004000-PApep:novelsequence:nscaf2767:2922852:2929198:-gene:BGIBMGA004000transcript:BGIBMGA004000-TA	alpha-N-acetyl galactosaminidase	13	13	13	38.3	38.3	38.3	49.008	428	428;428;338	135	42920000	41244000	33174000	3.91127e+07	0	0	0	0	3.91127e+07	0.00586448	Up
	45	enzyme	BGIBMGA000776-PApep:novelsequence:nscaf1705:357851:365304:-gene:BGIBMGA000776transcript:BGIBMGA000776-TA;gi|512903792|ref|P_004925704.1|juvenilehormoneesterase[Bombymori];BGIBMGA000775-PApep:novelsequence:nscaf1705:370632:374131:-gene:BGIBMGA000775transcript:BGIBMGA000775-TA;gi|827545927|ref|P_012545442.1|juvenilehormoneesteraseisoform2[Bombymori];gi|827545925|ref|P_012545440.1|juvenilehormoneest…	carboxylesterase/juvenile hormone esterase	16	16	15	34.8	34.8	33.6	63.725	572	572;577;560;576;582	165.24	36943000	42171000	37721000	38945000	0	0	0	0	38945000	0.00174408	Up
	46	enzyme	gi|162329891|pdb|2E47|BChainB,CrystalStructureAnalysisOfTheClockProteinEa4(GlycosylationForm);gi|162329890|pdb|2E47|AChainA,CrystalStructureAnalysisOfTheClockProteinEa4(GlycosylationForm);gi|167013174|pdb|2E46|AChainA,CrystalStructureAnalysisOfTheClockProteinEa4;gi|116175238|ref|NP_001037358.2|timeintervalmeasuringenzyme-esteraseA4precursor[Bombymori];gi|115529203|dbj|BAF34334.1|timeintervalmeasu…	Cu/Zn superoxide dismutase	3	3	3	30.1	30.1	30.1	16.608	156	156;156;157;172;172;169;172;172;172	41.985	20251000	23326000	20140000	21239000	0	0	0	0	21239000	0.00240744	Up
	47	enzyme	gi|512906873|ref|P_004926302.1|lysozyme[Bombymori];BGIBMGA007458-PApep:novelsequence:nscaf2886:544066:556109:-gene:BGIBMGA007458transcript:BGIBMGA007458-TA	lysozyme	1	1	1	9.1	9.1	9.1	16.638	154	154;154	38.802	18747000	17796000	17955000	18166000	0	0	0	0	18166000	0.000262006	Up
	48	enzyme	gi|512905502|ref|P_004925960.1|anthinedehydrogenase[Bombymori];BGIBMGA008268-PApep:novelsequence:nscaf2901:429823:485199:+gene:BGIBMGA008268transcript:BGIBMGA008268-TA	anthony dehydrogenase	12	12	12	12	12	12	138.37	1258	1258;2858	47.125	2915900	2970400	3469900	3.11873e+06	0	0	0	0	3.11873e+06	0.00317986	Up
	49	enzyme	gi|1200735058|ref|P_021207011.1|disintegrinandmetalloproteinasedomain-containingprotein10[Bombymori]	disintegrin and metalloproteinase domain-containing protein 10	1	1	1	2.4	2.4	2.4	98.685	887	887	2.8586	813640	863440	652770	776617	0	0	0	0	776617	0.00663369	Up
	50	enzyme	gi|1200718162|ref|P_021202281.1|arylsulfataseB-like[Bombymori];BGIBMGA012510-PApep:novelsequence:nscaf3045:1930652:1933939:+gene:BGIBMGA012510transcript:BGIBMGA012510-TA;BGIBMGA001566-PApep:novelsequence:nscaf2136:5732629:5749895:+gene:BGIBMGA001566transcript:BGIBMGA001566-TA;gi|1200731133|ref|P_021205915.1|proteinunc-13homologAisoform10[Bombymori];gi|1200731131|ref|P_021205914.1|proteinunc-13hom…	arylsulfatase j-like	29	29	28	54.7	54.7	52.9	56.186	499	499;376;1958;2759;2759;2760;2760;2762;2763;2764;2766;2767;2767	323.31	331110000	277990000	279040000	2.96047e+08	3965100	3645000	4207400	3.93917e+06	75.1546	0.00357776	Up
	51	enzyme	gi|512899311|ref|P_004924612.1|esteraseFE4[Bombymori];BGIBMGA007546-PApep:novelsequence:nscaf2887:175299:178005:-gene:BGIBMGA007546transcript:BGIBMGA007546-TA;gi|512899307|ref|P_004924611.1|esteraseFE4[Bombymori];BGIBMGA007547-PApep:novelsequence:nscaf2887:164814:169158:-gene:BGIBMGA007547transcript:BGIBMGA007547-TA;gi|512899315|ref|P_004924613.1|esteraseFE4[Bombymori]	esterase FE4	17	17	17	32.2	32.2	32.2	61.701	550	550;550;555;555;567	323.31	217950000	238670000	201020000	2.19213e+08	20607000	12587000	19705000	17633000	12.432	0.00419408	Up
	52	enzyme	gi|827559924|ref|P_012550926.1|enteropeptidaseisoform2[Bombymori];gi|827559922|ref|P_012550925.1|enteropeptidaseisoform1[Bombymori];gi|1200736992|ref|P_021207561.1|snakevenomserineproteinase4aisoform4[Bombymori];BGIBMGA005463-PApep:novelsequence:nscaf2828:3312323:3314479:+gene:BGIBMGA005463transcript:BGIBMGA005463-TA;gi|512930759|ref|P_004932139.1|snakevenomserineproteinase4aisoform3[Bombymori]	enteropeptidase isoform 2	4	4	4	23.1	23.1	23.1	26.184	242	242;277;166;168;193	35.689	32594000	36123000	129560000	6.60923e+07	0	0	0	0	6.60923e+07	0.172834	NoChange
	53	enzyme	BGIBMGA012511-PApep:novelsequence:nscaf3045:1939048:1943886:+gene:BGIBMGA012511transcript:BGIBMGA012511-TA;gi|512897002|ref|P_004924046.1|arylsulfataseB[Bombymori];BGIBMGA012509-PApep:novelsequence:nscaf3045:1910470:1918921:+gene:BGIBMGA012509transcript:BGIBMGA012509-TA;gi|1200718124|ref|P_021202268.1|arylsulfataseB[Bombymori]	arylsulfatase B	3	2	1	5.1	3.4	2.1	60.177	528	528;537;414;599	3.9004	42685000	74340000	58926000	5.86503e+07	0	0	0	0	5.86503e+07	0.0234307	NoChange
	54	enzyme	gi|87248285|gb|ABD36195.1|carboylesterase[Bombymori];gi|114051680|ref|NP_001040174.1|alpha-esterase13precursor[Bombymori];BGIBMGA012031-PApep:novelsequence:nscaf3034:3745198:3749392:-gene:BGIBMGA012031transcript:BGIBMGA012031-TA;gi|209171176|gb|ACI42854.1|carboylesterase[Bombymori]	carboylesterase	13	13	13	33.3	33.3	33.3	61.415	540	540;540;540;540	102.07	45249000	60744000	65430000	57141000	0	0	0	0	57141000	0.0111977	NoChange
	55	enzyme	gi|827537617|ref|P_012547835.1|zincfingerprotein112-like[Bombymori]	zinc finger protein 112-like	2	2	2	3	3	3	37.939	328	328	2.1718	16987000	68975000	17508000	34490000	0	0	0	0	34490000	0.183474	NoChange
	56	enzyme	gi|13786965|pdb|1GD6|AChainA,StructureOfTheBombyMoriLysozyme;gi|433286565|pdb|2RSC|AChainA,SolutionStructureOfTheBombyMoriLysozyme;gi|567099|gb|AAB40947.1|lysozyme[Bombymori];gi|1346474|sp|P48816.1|LYS_BOMMORecName:Full=Lysozyme;AltName:Full=1,4-beta-N-acetylmuramidase;Flags:Precursor;gi|112984208|ref|NP_001037448.1|lysozymeprecursor[Bombymori];BGIBMGA010439-PApep:novelsequence:nscaf2993:2145632:…	lysozyme	4	4	4	37.8	37.8	37.8	13.751	119	119;120;137;137;137;137	26.513	52317000	35418000	7372600	3.17025e+07	0	0	0	0	3.17025e+07	0.136725	NoChange
	57	enzyme	gi|1200717716|ref|P_012543884.2|15-hydroyprostaglandindehydrogenase[NAD(+)][Bombymori];BGIBMGA005827-PApep:novelsequence:nscaf2838:2410638:2411877:+gene:BGIBMGA005827transcript:BGIBMGA005827-TA;gi|1200712137|ref|P_004921529.3|LOWQUALITYPROTEIN:alcoholdehydrogenase1,partial[Bombymori];BGIBMGA014342-PApep:novelsequence:scaffold1895:199:621:+gene:BGIBMGA014342transcript:BGIBMGA014342-TA;gi|512896497…	15-hydroyprostaglandindehydrogenase	9	9	9	30.1	30.1	30.1	31.689	286	286;286;204;140;286;286;139;140;146	54.445	20425000	31757000	41229000	31137000	0	0	0	0	31137000	0.0353353	NoChange
	58	enzyme	gi|2116576|dbj|BAA20136.1|serineproteaseprecursor[Bombymori];gi|112984052|ref|NP_001036826.1|serineproteaseprecursor[Bombymori];BGIBMGA014524-PApep:novelsequence:scaffold769:10251:11882:-gene:BGIBMGA014524transcript:BGIBMGA014524-TA;gi|1200726445|ref|P_004927690.2|collagenase[Bombymori];BGIBMGA014428-PApep:novelsequence:scaffold644:923:2605:-gene:BGIBMGA014428transcript:BGIBMGA014428-TA;BGIBMGA01…	serineprotease precursor	3	3	3	14.4	14.4	14.4	29.721	284	284;284;284;300;300;283;284;284;284;284;284;81;284;300	76.791	14269000	9752800	16894000	13638600	0	0	0	0	13638600	0.0225914	NoChange
	59	enzyme	gi|87248241|gb|ABD36173.1|triacylglycerollipase[Bombymori];gi|114050855|ref|NP_001040159.1|triacylglycerollipaseprecursor[Bombymori];BGIBMGA010400-PApep:novelsequence:nscaf2993:5619394:5623002:-gene:BGIBMGA010400transcript:BGIBMGA010400-TA	triacyl glycerol lipase	4	4	4	15.3	15.3	15.3	31.977	295	295;295;295	44.028	7472500	14820000	8116200	1.01362e+07	0	0	0	0	1.01362e+07	0.0497421	NoChange
	60	enzyme	BGIBMGA012872-PApep:novelsequence:nscaf3058:2724707:2737284:-gene:BGIBMGA012872transcript:BGIBMGA012872-TA;gi|827552677|ref|P_012548096.1|glucosedehydrogenase[FAD,quinone][Bombymori]	ecdysone oxidase/glucose dehydrogenase	9	9	9	20.2	20.2	20.2	66.478	605	605;608	71.777	11605000	8002800	6906600	8.83813e+06	0	0	0	0	8.83813e+06	0.0248274	NoChange
	61	enzyme	BGIBMGA000772-PApep:novelsequence:nscaf1705:403134:409052:-gene:BGIBMGA000772transcript:BGIBMGA000772-TA;gi|40022274|gb|AAR37335.1|juvenilehormoneesterase[Bombymori];gi|18001001|gb|AAL55240.1|AF287267_1juvenilehormoneesterase[Bombymori];gi|112983178|ref|NP_001037027.1|juvenilehormoneesterase1precursor[Bombymori]	carboxylesterase/juvenile hormone esterase	7	6	6	16.8	15.5	15.5	62.628	567	567;570;570;570	13.266	13861000	6093000	2222100	7.39203e+06	0	0	0	0	7.39203e+06	0.163356	NoChange
	62	enzyme	gi|827538357|ref|P_012550699.1|venomserineprotease[Bombymori];gi|512890533|ref|P_004922529.1|venomserineprotease[Bombymori];BGIBMGA004445-PApep:novelsequence:nscaf2795:1108881:1115723:+gene:BGIBMGA004445transcript:BGIBMGA004445-TA	venom serine protease	6	1	1	18.9	3.3	3.3	42.098	392	392;392;302	36.825	6108800	11590000	2294400	6664400	0	0	0	0	6664400	0.132148	NoChange
	63	enzyme	gi|1200715793|ref|P_021209119.1|uncharacterizedproteinLOC101736392[Bombymori];BGIBMGA000068-PApep:novelsequence:nscaf1108:2724200:2728350:-gene:BGIBMGA000068transcript:BGIBMGA000068-TA	ecdysone oxidase/glucose dehydrogenase	8	8	8	18.6	18.6	18.6	64.506	580	580;580	47.196	5321300	8240500	6225200	6.59567e+06	0	0	0	0	6.59567e+06	0.0166857	NoChange
	64	enzyme	BGIBMGA000238-PApep:novelsequence:nscaf1681:4585680:4597741:-gene:BGIBMGA000238transcript:BGIBMGA000238-TA;BGIBMGA000457-PApep:novelsequence:nscaf1681:4634792:4648635:+gene:BGIBMGA000457transcript:BGIBMGA000457-TA;gi|1200741867|ref|P_012552583.2|uncharacterizedproteinLOC105842878[Bombymori]	peroxidase	24	3	0	44.3	5.2	0	55.171	485	485;497;106	23.869	0	1550900	17046000	6.19897e+06	0	0	0	0	6.19897e+06	0.442237	NoChange
	65	enzyme	gi|1200734934|ref|P_004931187.3|proteinCutAhomolog[Bombymori];BGIBMGA002398-PApep:novelsequence:nscaf2511:3482882:3488307:-gene:BGIBMGA002398transcript:BGIBMGA002398-TA	protein Cut A homolog	3	3	3	14.3	14.3	14.3	20.462	182	182;182	20.713	5377700	8460000	3635700	5.82447e+06	0	0	0	0	5.82447e+06	0.0539409	NoChange
	66	enzyme	gi|223893|prf||1004249AinhibitorSCI-III,chymotrypsin;gi|124145|sp|P07481.1|ISC3_BOMMORecName:Full=ChymotrypsininhibitorSCI-III;gi|27549393|gb|AAO17293.1|chymotrypsininhibitorCI13[Bombymori];gi|187281800|ref|NP_001119737.1|chymotrypsininhibitorSCI-IIIprecursor[Bombymori]	Chymotrypsin inhibitor SCI-III	1	1	1	25.4	25.4	25.4	7.1178	63	63;63;86;86	16.988	10657000	0	0	3.55233e+06	0	0	0	0	3.55233e+06	0.42265	NoChange
	67	enzyme	BGIBMGA000553-PApep:novelsequence:nscaf1690:3614400:3623673:-gene:BGIBMGA000553transcript:BGIBMGA000553-TA;gi|512921307|ref|P_004929845.1|peroidasin[Bombymori]	iodide peroxidase	3	3	3	0.8	0.8	0.8	151.53	1329	1329;1379	17.274	2819000	2153900	4329400	3.10077e+06	0	0	0	0	3.10077e+06	0.0404862	NoChange
	68	enzyme	BGIBMGA011844-PApep:novelsequence:nscaf3031:3355321:3371258:+gene:BGIBMGA011844transcript:BGIBMGA011844-TA;gi|12025459|gb|AAG45936.1|AF325211_1proteindisulfideisomerase[Bombymori];gi|112984454|ref|NP_001037171.1|proteindisulfideisomeraseprecursor[Bombymori]	protein disulfide isomerase	10	10	10	24.7	24.7	24.7	55.584	494	494;494;494	23.726	1690900	2251400	5133500	3.02527e+06	0	0	0	0	3.02527e+06	0.105049	NoChange
	69	enzyme	gi|512912049|ref|P_004927561.1|V-typeprotonATPasesubunitS1[Bombymori];BGIBMGA014403-PApep:novelsequence:scaffold606:98842:103042:-gene:BGIBMGA014403transcript:BGIBMGA014403-TA	V-type proton ATPase subunit 1	1	1	1	2.7	2.7	2.7	44.701	402	402;402	2.0898	2193500	6574100	0	2.92253e+06	0	0	0	0	2.92253e+06	0.294981	NoChange
	70	enzyme	gi|827562375|ref|P_012551872.1|serineproteinasestubble[Bombymori];BGIBMGA009750-PApep:novelsequence:nscaf2964:1569105:1588540:+gene:BGIBMGA009750transcript:BGIBMGA009750-TA	serine proteinase stubble	1	1	1	5.7	5.7	5.7	29.67	263	263;620	2.7044	1984300	0	3476900	1820400	0	0	0	0	1820400	0.169846	NoChange
	71	enzyme	gi|827560027|ref|P_012550963.1|serineproteasesnake[Bombymori]	serine protease snake	2	2	2	8.4	8.4	8.4	39.553	357	357	7.344	847520	1014700	3134700	1665640	0	0	0	0	1665640	0.152001	NoChange
	72	enzyme	BGIBMGA006941-PApep:novelsequence:nscaf2860:856044:858962:+gene:BGIBMGA006941transcript:BGIBMGA006941-TA;gi|512893593|ref|P_004923220.1|endoplasmicreticulumresidentprotein44isoform2[Bombymori];gi|1200715892|ref|P_021209148.1|endoplasmicreticulumresidentprotein44isoform1[Bombymori]	endoplasmic reticulum resident protein 44-like isoform 1	2	2	2	4.7	4.7	4.7	39.268	343	343;410;518	2.0961	0	1659700	1889700	1.18313e+06	0	0	0	0	1.18313e+06	0.0411952	NoChange
	73	enzyme	BGIBMGA012788-PApep:novelsequence:nscaf3058:7651604:7672371:-gene:BGIBMGA012788transcript:BGIBMGA012788-TA;gi|512917817|ref|P_004928980.1|collagenase[Bombymori];gi|512917821|ref|P_004928981.1|chymotrypsin-likeelastasefamilymember1[Bombymori];gi|4760786|dbj|BAA77401.1|30kPproteaseA(43kpeptide)precursor,partial[Bombymori];BGIBMGA012787-PApep:novelsequence:nscaf3058:7675423:7682683:-gene:BGIBMGA0127…	serine protease BmSP143	3	3	3	9.2	9.2	9.2	60.499	544	544;289;318;318;348;373	22.401	0	1308600	1682300	996967	0	0	0	0	996967	0.0791328	NoChange
	74	enzyme	BGIBMGA006520-PApep:novelsequence:nscaf2853:5403784:5412808:+gene:BGIBMGA006520transcript:BGIBMGA006520-TA;gi|512924521|ref|P_004930615.1|peroidase[Bombymori]	peroxidase	3	3	3	5.7	5.7	5.7	67.154	595	595;647	5.3101	577410	0	900720	492710	0	0	0	0	492710	0.137088	NoChange
	75	enzyme	gi|1200739115|ref|P_021208135.1|uncharacterizedproteinLOC101738149[Bombymori];BGIBMGA010830-PApep:novelsequence:nscaf3003:3614409:3637692:+gene:BGIBMGA010830transcript:BGIBMGA010830-TA	adam metalloprotease	3	3	3	2.7	2.7	2.7	168.59	1531	1531;1584	2.8921	0	225790	15845	80545	0	0	0	0	80545	0.455398	NoChange
	76	enzyme	BGIBMGA004059-PApep:novelsequence:nscaf2767:41620:44493:+gene:BGIBMGA004059transcript:BGIBMGA004059-TA;gi|95103068|gb|ABF51475.1|peptidylprolylisomeraseB[Bombymori];gi|114052472|ref|NP_001040479.1|peptidylprolylisomeraseBprecursor[Bombymori];gi|175363395|gb|ACB72457.1|PPIaseB[Bombymori]	peptidyl-prolyl cis-trans isomerase 5	13	13	13	67.5	67.5	67.5	21.893	200	200;205;205;205	323.31	214110000	209490000	276820000	2.33473e+08	1526100	4288000	0	1.93803e+06	120.469	0.0112473	NoChange
	77	enzyme	gi|229619532|dbj|BAH58096.1|silkglandderivedserineprotease[Bombymori];gi|239835736|ref|NP_001155191.1|silkglandderivedserineproteaseprecursor[Bombymori];gi|229619534|dbj|BAH58097.1|silkglandderivedserineprotease[Bombymori]	silk gland derived serineprotease	10	10	5	40.6	40.6	25	42.087	392	392;392;392	274.03	81987000	66364000	55879000	6.80767e+07	0	2624400	0	874800	77.8197	0.0121883	NoChange
	78	enzyme	gi|827537233|ref|P_012546333.1|uncharacterizedproteinLOC101739568[Bombymori];BGIBMGA005615-PApep:novelsequence:nscaf2829:935343:936353:+gene:BGIBMGA005615transcript:BGIBMGA005615-TA	zinc-binding alcohol dehydrogenase family protein	7	7	7	21.2	21.2	21.2	40.926	372	372;239	48.761	1190400	9686800	10916000	7264400	324790	0	0	108263	67.0994	0.140714	NoChange
	79	enzyme	gi|512909270|ref|P_004926880.1|glucosylceramidaseisoform1[Bombymori];gi|1200724678|ref|P_021204128.1|glucosylceramidaseisoform3[Bombymori];gi|1200724676|ref|P_021204127.1|glucosylceramidaseisoform2[Bombymori];BGIBMGA013130-PApep:novelsequence:nscaf3062:93576:107036:-gene:BGIBMGA013130transcript:BGIBMGA013130-TA	glucosylceramidase isoform 1	12	12	12	28.1	28.1	28.1	59.643	530	530;466;489;430	111.71	42697000	63460000	35058000	4.70717e+07	1249800	2990600	2076200	2.10553e+06	22.3562	0.0311526	NoChange
	80	enzyme	gi|827547722|ref|P_012546144.1|uncharacterizedproteinLOC101747119isoform2[Bombymori];gi|1200723875|ref|P_021203913.1|uncharacterizedproteinLOC101747119isoform1[Bombymori];BGIBMGA010324-PApep:novelsequence:nscaf2990:437033:443655:-gene:BGIBMGA010324transcript:BGIBMGA010324-TA;BGIBMGA010323-PApep:novelsequence:nscaf2990:447499:452230:-gene:BGIBMGA010323transcript:BGIBMGA010323-TA	cg17111 cg17111-pa	11	11	11	22.1	22.1	22.1	79.938	721	721;722;333;195	67.247	1513900	3939300	4196000	3216400	0	0	1060800	353600	9.09615	0.0638865	NoChange
	81	enzyme	gi|827540044|ref|P_012553111.1|uncharacterizedproteinLOC105842986[Bombymori];BGIBMGA004809-PApep:novelsequence:nscaf2818:1359751:1363370:-gene:BGIBMGA004809transcript:BGIBMGA004809-TA	n-acetylneuraminate lyase	5	5	5	35.7	35.7	35.7	16.971	154	154;154	65.327	232200000	317420000	247420000	265680000	65001000	13726000	16216000	3.16477e+07	8.39493	0.0272291	NoChange
	82	enzyme	gi|512922539|ref|P_004930141.1|proline-richetensin-likeproteinEPR1[Bombymori];BGIBMGA003508-PApep:novelsequence:nscaf2674:4250635:4251376:-gene:BGIBMGA003508transcript:BGIBMGA003508-TA	putative receptor protein kinase	2	2	2	20.3	20.3	20.3	15.241	143	143;143	87.156	143300000	73019000	136590000	1.17636e+08	18013000	13359000	11102000	14158000	8.30882	0.0420231	NoChange
	83	enzyme	gi|512917317|ref|P_004928858.1|apyraseisoform1[Bombymori];gi|1200729604|ref|P_021205506.1|apyraseisoform2[Bombymori];BGIBMGA012948-PApep:novelsequence:nscaf3058:1389363:1400527:+gene:BGIBMGA012948transcript:BGIBMGA012948-TA	apyrase isoform 1	3	3	3	10.2	10.2	10.2	60.111	539	539;494;494	11.864	1113800	1133700	1594200	1.28057e+06	361010	319130	0	226713	5.6484	0.0250804	NoChange
	84	enzyme	gi|512896445|ref|P_004923913.1|15-hydroyprostaglandindehydrogenase[NAD(+)][Bombymori];BGIBMGA005832-PApep:novelsequence:nscaf2838:2460302:2461171:+gene:BGIBMGA005832transcript:BGIBMGA005832-TA;gi|1200717719|ref|P_021202140.1|LOWQUALITYPROTEIN:15-hydroyprostaglandindehydrogenase[NAD(+)]-like[Bombymori];gi|1200741819|ref|P_004934228.3|15-hydroyprostaglandindehydrogenase[NAD(+)]-like,partial[Bombymo…	15-hydroxyprostaglandin dehydrogenase	10	10	4	40.1	40.1	18.7	31.745	289	289;289;284;225	157.88	138880000	122830000	169060000	143590000	51785000	35285000	49443000	4.55043e+07	3.15552	0.0118351	NoChange
	85	enzyme	BGIBMGA005831-PApep:novelsequence:nscaf2838:2457249:2458118:+gene:BGIBMGA005831transcript:BGIBMGA005831-TA;BGIBMGA005830-PApep:novelsequence:nscaf2838:2447556:2452388:+gene:BGIBMGA005830transcript:BGIBMGA005830-TA;gi|1200717730|ref|P_021202145.1|dehydrogenase/reductaseSDRfamilymember7B[Bombymori]	15-hydroxyprostaglandin dehydrogenase	7	3	2	27.3	17	12.5	32.021	289	289;285;254	156.5	28852000	25028000	7304900	2.0395e+07	19179000	12552000	10862000	1.41977e+07	1.4365	0.336685	NoChange
	86	enzyme	BGIBMGA014178-PApep:novelsequence:nscaf481:245370:251077:+gene:BGIBMGA014178transcript:BGIBMGA014178-TA;gi|512906269|ref|P_004926154.1|myrosinase1[Bombymori];gi|1200722956|ref|P_021203646.1|myrosinase1[Bombymori];gi|1200722953|ref|P_021203645.1|myrosinase1[Bombymori]	beta-glucosidase precursor	3	3	3	8.3	8.3	8.3	57.807	505	505;507;507;507	7.3171	0	2055800	762320	939373	2622900	0	0	874300	1.07443	0.273939	NoChange
	87	enzyme	gi|827553177|ref|P_012548287.1|phospholipaseA2isoform2[Bombymori];BGIBMGA012910-PApep:novelsequence:nscaf3058:446767:449288:-gene:BGIBMGA012910transcript:BGIBMGA012910-TA;gi|512918061|ref|P_004929039.1|phospholipaseA2isoform1[Bombymori];gi|1200729637|ref|P_021205512.1|phospholipaseA2isoform1[Bombymori]	phospholipase A2 isoform 2	5	5	5	51.5	51.5	51.5	15.272	132	132;132;177;177	67.716	34573000	16459000	20808000	2.39467e+07	43793000	67689000	30243000	4.72417e+07	0.506897	0.237293	NoChange
	88	enzyme	gi|512909278|ref|P_004926882.1|glucosylceramidaseisoform2[Bombymori];gi|827548460|ref|P_012546430.1|glucosylceramidaseisoform1[Bombymori];BGIBMGA013129-PApep:novelsequence:nscaf3062:135013:158013:-gene:BGIBMGA013129transcript:BGIBMGA013129-TA	glucosylceramidase isoform 2	15	15	15	38.1	38.1	38.1	60.509	530	530;536;820	178.27	13985000	12049000	17774000	1.46027e+07	42944000	34204000	34848000	37332000	0.391157	0.0221837	NoChange
	89	enzyme	BGIBMGA013812-PApep:novelsequence:nscaf3098:2092946:2103895:-gene:BGIBMGA013812transcript:BGIBMGA013812-TA;gi|168823411|ref|NP_001108339.1|integumentesterase1precursor[Bombymori];gi|164453000|gb|ABY57298.1|carboylesteraseCarE-7[Bombymori];gi|1200718742|ref|P_021202428.1|integumentesterase1isoform1[Bombymori]	carboxylesterase/juvenile hormone esterase	21	21	21	43.1	43.1	43.1	63.296	561	561;561;561;504	323.31	136880000	114650000	124510000	1.25347e+08	434310000	594330000	401760000	476800000	0.262891	0.0319536	NoChange
	90	enzyme	gi|827560010|ref|P_012550956.1|juvenilehormoneesterase-like[Bombymori];gi|827560008|ref|P_012550955.1|juvenilehormoneesterase-like[Bombymori];gi|827560006|ref|P_012550954.1|juvenilehormoneesterase-like[Bombymori];gi|1200737079|ref|P_021207582.1|juvenilehormoneesterase-like[Bombymori];BGIBMGA005322-PApep:novelsequence:nscaf2828:4430878:4431420:-gene:BGIBMGA005322transcript:BGIBMGA005322-TA	juvenile hormone esterase-like	9	9	9	13.9	13.9	13.9	63.469	562	562;562;562;562;180	12.57	2296500	1747400	1055000	1.69963e+06	8554100	14866000	10583000	1.13344e+07	0.149954	0.0397827	NoChange
	91	enzyme	gi|827537715|ref|P_004922266.2|cholinesterase2[Bombymori];BGIBMGA001630-PApep:novelsequence:nscaf2176:3231506:3235446:-gene:BGIBMGA001630transcript:BGIBMGA001630-TA	cholinesterase 2	4	4	4	13	13	13	60.201	532	532;484	7.1371	481830	0	0	160610	2030800	2565900	0	1.53223e+06	0.104821	0.0737766	NoChange
	92	enzyme	gi|512896441|ref|P_004923912.1|alcoholdehydrogenase2[Bombymori];BGIBMGA005828-PApep:novelsequence:nscaf2838:2437325:2438284:+gene:BGIBMGA005828transcript:BGIBMGA005828-TA	15-hydroxyprostaglandin dehydrogenase	10	10	10	38.6	38.6	38.6	35.344	319	319;319	130.93	1553800	1050800	2789100	1797900	134500000	204350000	126130000	1.54993e+08	0.0115999	0.0260175	NoChange
	93	enzyme	gi|827558474|ref|P_012550370.1|beta-N-acetylglucosaminidase1isoform1[Bombymori];gi|827558472|ref|P_012550369.1|beta-N-acetylglucosaminidase1isoform1[Bombymori];gi|827558470|ref|P_012550368.1|beta-N-acetylglucosaminidase1isoform1[Bombymori];gi|145651816|ref|NP_001078833.1|beta-N-acetylglucosaminidase1precursor[Bombymori];gi|139004970|dbj|BAF52531.1|beta-N-acetylglucosaminidase1[Bombymori];gi|12007…	chitooligosaccharidolytic beta-n-acetylglucosaminidase	27	27	27	47.1	47.1	47.1	69.555	611	611;611;611;611;611;611;638	323.31	2331900	2425300	0	1.58573e+06	225130000	289310000	295590000	270010000	0.00587287	0.0796295	NoChange
	94	enzyme	BGIBMGA010516-PApep:novelsequence:nscaf2993:1854838:1856235:+gene:BGIBMGA010516transcript:BGIBMGA010516-TA;gi|512920093|ref|P_004929546.1|glucosedehydrogenase[FAD,quinone][Bombymori];gi|512938073|ref|P_004933918.1|glucosedehydrogenase[FAD,quinone]-like,partial[Bombymori];BGIBMGA010517-PApep:novelsequence:nscaf2993:1866938:1869533:+gene:BGIBMGA010517transcript:BGIBMGA010517-TA;BGIBMGA010515-PApep:…	glucose dehydrogenase	3	2	2	9	6.9	6.9	51.954	465	465;475;515;235;514;602;602;602	4.9787	0	0	0	0	1595500	435330	0	676943	1.47723e-06	0.330427	NoChange
	95	enzyme	BGIBMGA013006-PApep:novelsequence:nscaf3058:4615851:4634701:+gene:BGIBMGA013006transcript:BGIBMGA013006-TA;gi|512917558|ref|P_004928916.1|glucosedehydrogenase[FAD,quinone][Bombymori];gi|1200729724|ref|P_021205530.1|glucosedehydrogenase[FAD,quinone]-like[Bombymori];BGIBMGA013007-PApep:novelsequence:nscaf3058:4637924:4642984:+gene:BGIBMGA013007transcript:BGIBMGA013007-TA;gi|1200729720|ref|P_0212055…	ecdysone oxidase/glucose dehydrogenase	8	8	8	9.2	9.2	9.2	139.1	1249	1249;657;657;657;670	15.748	0	0	0	0	869180	1404000	986350	1086510	9.20378e-07	0.0215957	NoChange
	96	enzyme	gi|827551032|ref|P_012547421.1|arylsulfataseI[Bombymori];BGIBMGA001098-PApep:novelsequence:nscaf1898:1639061:1654899:+gene:BGIBMGA001098transcript:BGIBMGA001098-TA	arylsulfatase	3	2	2	6.8	5.3	5.3	50.776	455	455;455	3.7584	0	0	0	0	1308900	2631100	0	1.31333e+06	7.61421e-07	0.206121	NoChange
	97	enzyme	BGIBMGA002406-PApep:novelsequence:nscaf2511:2660511:2661597:-gene:BGIBMGA002406transcript:BGIBMGA002406-TA;gi|829569595|ref|NP_001296495.1|peroiredoin-4precursor[Bombymori];gi|586962751|gb|AHK05704.1|thioredoinreductaseprotein[Bombymori];gi|402746964|gb|AFQ94049.1|2-Cysperoiredoin[Bombymori]	peroxiredoxin 4	1	1	1	17	17	17	22.038	194	194;247;247;247	2.3286	0	0	0	0	2737900	1481400	0	1.40643e+06	7.11018e-07	0.18426	NoChange
	98	enzyme	BGIBMGA014145-PApep:novelsequence:nscaf481:973034:982617:-gene:BGIBMGA014145transcript:BGIBMGA014145-TA;gi|1200722972|ref|P_021203651.1|myrosinase1[Bombymori];BGIBMGA014147-PApep:novelsequence:nscaf481:955510:956695:-gene:BGIBMGA014147transcript:BGIBMGA014147-TA	beta-glucosidase	7	7	3	16.9	16.9	8.7	58.704	508	508;535;69	11.273	0	0	0	0	2137600	3295800	518400	1.98393e+06	5.04049e-07	0.132773	NoChange
	99	enzyme	BGIBMGA006815-PApep:novelsequence:nscaf2859:1260121:1268957:-gene:BGIBMGA006815transcript:BGIBMGA006815-TA;gi|255652865|ref|NP_001157373.1|beta-galactosidase[Bombymori];gi|239938036|gb|ACS36117.1|beta-galactosidase[Bombymori];gi|1200719813|ref|P_021202725.1|beta-galactosidaseisoform3[Bombymori];gi|1200719811|ref|P_021202724.1|beta-galactosidaseisoform3[Bombymori];gi|1200719809|ref|P_021202723.1|b…	beta-galactosidase-like	5	5	5	8.1	8.1	8.1	66.671	593	593;606;606;606;606;606;606;606;606;606;606;606;606;606;606;611;650	6.4835	0	0	0	0	2438300	3802900	0	2080400	4.80677e-07	0.137036	NoChange
	100	enzyme	gi|1200713853|ref|P_021205527.1|peroisomalN(1)-acetyl-spermine/spermidineoidase[Bombymori];BGIBMGA001812-PApep:novelsequence:nscaf2176:3241799:3247407:+gene:BGIBMGA001812transcript:BGIBMGA001812-TA;BGIBMGA001813-PApep:novelsequence:nscaf2176:3251842:3256231:+gene:BGIBMGA001813transcript:BGIBMGA001813-TA	peroxisomal(1)-acetyl-spermine/spermidine oxidase	4	4	4	12.4	12.4	12.4	53.908	485	485;245;249	39.155	0	0	0	0	3517200	6752800	0	3.42333e+06	2.92113e-07	0.194302	NoChange
	101	enzyme	gi|512939339|ref|P_004934216.1|15-hydroyprostaglandindehydrogenase[NAD(+)]-like[Bombymori];gi|512938109|ref|P_004933927.1|15-hydroyprostaglandindehydrogenase[NAD(+)][Bombymori];gi|512937780|ref|P_004933848.1|15-hydroyprostaglandindehydrogenase[NAD(+)][Bombymori];BGIBMGA014620-PApep:novelsequence:scaffold952:3614:4465:+gene:BGIBMGA014620transcript:BGIBMGA014620-TA;BGIBMGA014024-PApep:novelsequence…	15-hydroxyprostaglandin dehydrogenase	4	4	4	18	18	18	31.195	283	283;283;283;283;283;283;283;284;284;285;285	16.44	0	0	0	0	5188200	7041500	1107700	4445800	2.24931e-07	0.126578	NoChange
	102	enzyme	gi|1200729447|ref|P_021205454.1|vanin-likeprotein1isoform3[Bombymori];gi|1200729445|ref|P_021205453.1|vanin-likeprotein1isoform2[Bombymori];gi|512917546|ref|P_004928913.1|vanin-likeprotein1isoform1[Bombymori];BGIBMGA012994-PApep:novelsequence:nscaf3058:4180230:4218615:+gene:BGIBMGA012994transcript:BGIBMGA012994-TA;gi|827553073|ref|P_012548249.1|vanin-likeprotein2isoform2[Bombymori];gi|512917542|r…	vanin-like protein 1	7	7	7	19.7	19.7	19.7	55.803	498	498;503;515;968;526;542	52.623	0	0	0	0	4666500	5962500	3543300	4724100	2.11681e-07	0.0211973	NoChange
	103	enzyme	BGIBMGA003330-PApep:novelsequence:nscaf2655:1980078:1988347:-gene:BGIBMGA003330transcript:BGIBMGA003330-TA;gi|1200715504|ref|P_021209045.1|probableuridinenucleosidase2isoform3[Bombymori];gi|512892835|ref|P_004923030.1|probableuridinenucleosidase2isoform2[Bombymori];gi|1200715501|ref|P_021209044.1|probableuridinenucleosidase2isoform1[Bombymori]	salivary purine nucleosidase	5	5	5	18.7	18.7	18.7	36.001	321	321;326;333;348	38.946	0	0	0	0	16347000	11536000	12588000	1.34903e+07	7.41272e-08	0.011515	NoChange
	104	enzyme	gi|827559985|ref|P_012550948.1|beta-glucuronidase[Bombymori];BGIBMGA005500-PApep:novelsequence:nscaf2828:4988801:4998241:+gene:BGIBMGA005500transcript:BGIBMGA005500-TA;gi|1200742043|ref|P_021208913.1|beta-glucuronidase-like,partial[Bombymori]	beta-glucuronidase	15	15	15	29.3	29.3	29.3	76.313	665	665;530;361	137.36	0	0	0	0	12370000	21626000	16165000	1.67203e+07	5.98074e-08	0.0248548	NoChange
	105	enzyme	gi|512909767|ref|P_004927001.1|lipase1[Bombymori];BGIBMGA012648-PApep:novelsequence:nscaf3053:11646:12845:-gene:BGIBMGA012648transcript:BGIBMGA012648-TA	lipase	8	8	8	20.3	20.3	20.3	46.569	399	399;399	45.766	0	0	0	0	30249000	42173000	20185000	30869000	3.2395e-08	0.0398647	NoChange
	106	enzyme	BGIBMGA005710-PApep:novelsequence:nscaf2830:327382:334267:+gene:BGIBMGA005710transcript:BGIBMGA005710-TA;gi|512936456|ref|P_004933524.1|glucosedehydrogenase[FAD,quinone][Bombymori];BGIBMGA013951-PApep:novelsequence:nscaf3099:308971:315655:+gene:BGIBMGA013951transcript:BGIBMGA013951-TA	ecdysone oxidase/glucose dehydrogenase	19	19	18	38.1	38.1	36.4	65.475	585	585;610;610	150.59	0	0	0	0	47425000	58770000	41243000	49146000	2.03475e-08	0.0107302	NoChange
	107	enzyme	gi|215435080|gb|ACJ66919.1|alternativeoidase-likeprotein[Bombymori]	alternative oxidase-like protein	1	1	1	28.8	28.8	28.8	9.8682	111	111	323.31	0	3724700	2633800	2119500	765890000	1016200000	833860000	8.71983e+08	0.00243067	0.00711316	Down
	108	enzyme	BGIBMGA010976-PApep:novelsequence:nscaf3013:447462:450697:-gene:BGIBMGA010976transcript:BGIBMGA010976-TA	carboxylesterase/juvenile hormone esterase	12	12	1	32.5	32.5	2.1	61.127	536	536	28.442	0	0	0	0	9187400	9839200	11368000	1.01315e+07	9.87017e-08	0.00404377	Down
	109	enzyme	gi|827549132|ref|P_012546703.1|glucosedehydrogenase[FAD,quinone]isoform1[Bombymori];gi|1200725417|ref|P_021204350.1|glucosedehydrogenase[FAD,quinone]isoform1[Bombymori];gi|1200725421|ref|P_021204352.1|glucosedehydrogenase[FAD,quinone]isoform2[Bombymori];gi|1200725419|ref|P_021204351.1|glucosedehydrogenase[FAD,quinone]isoform2[Bombymori];BGIBMGA005711-PApep:novelsequence:nscaf2830:366491:372362:+g…	glucose dehydrogenase	17	16	16	35.8	34.1	34.1	65.15	584	584;584;498;498;565	229.54	0	0	0	0	29040000	28196000	34863000	3.06997e+07	3.25736e-08	0.0046285	Down
	110	extracellular matrix	gi|95103030|gb|ABF51456.1|gaspprecursor[Bombymori];gi|114052326|ref|NP_001040470.1|gaspprecursor[Bombymori];BGIBMGA007677-PApep:novelsequence:nscaf2888:5753062:5767512:-gene:BGIBMGA007677transcript:BGIBMGA007677-TA	cuticular protein Peritrophin/gasp precursor	12	12	12	62.6	62.6	62.6	29.091	262	262;262;262	323.31	576980000	603160000	565450000	5.81863e+08	0	0	0	0	5.81863e+08	0.000367424	Up
	111	extracellular matrix	gi|512935491|ref|P_004933287.1|uncharacterizedproteinLOC101735576[Bombymori];BGIBMGA009681-PApep:novelsequence:nscaf2964:1729554:1734639:-gene:BGIBMGA009681transcript:BGIBMGA009681-TA;BGIBMGA009680-PApep:novelsequence:nscaf2964:1745979:1753105:-gene:BGIBMGA009680transcript:BGIBMGA009680-TA	cuticular protein piopio (Zona_pellucida domain)	6	6	6	17.6	17.6	17.6	46.556	421	421;317;176	67.164	37222000	33851000	44381000	3.84847e+07	0	0	0	0	3.84847e+07	0.00644505	Up
	112	extracellular matrix	gi|512939406|ref|P_004934232.1|chondroitinproteoglycan-2-like,partial[Bombymori]	chondroitin proteoglycan	3	3	3	15.6	15.6	15.6	37.525	372	372	55.308	31573000	24926000	29399000	2.86327e+07	0	0	0	0	2.86327e+07	0.00463766	Up
	113	extracellular matrix	gi|95102834|gb|ABF51358.1|secretedproteinacidicandrichincysteine[Bombymori];gi|221579690|gb|ACM24349.1|secretedproteinacidicandrichincysteine[Bombymori];gi|114051654|ref|NP_001040421.1|SPARCprecursor[Bombymori];BGIBMGA013448-PApep:novelsequence:nscaf3074:181646:188437:-gene:BGIBMGA013448transcript:BGIBMGA013448-TA	secreted protein acidic and rich in cysteine	10	10	10	43.5	43.5	43.5	37.384	317	317;317;317;317	48.544	8351000	9279500	9085600	8.90537e+06	0	0	0	0	8.90537e+06	0.00100678	Up
	114	extracellular matrix	BGIBMGA012240-PApep:novelsequence:nscaf3040:3258589:3315523:-gene:BGIBMGA012240transcript:BGIBMGA012240-TA;gi|1200739591|ref|P_021208291.1|basementmembrane-specificheparansulfateproteoglycancoreprotein-likeisoform3[Bombymori];gi|827562056|ref|P_012551749.1|basementmembrane-specificheparansulfateproteoglycancoreprotein-likeisoform1[Bombymori];gi|1200739593|ref|P_021208292.1|basementmembrane-specif…	heparan sulfate proteoglycan core protein	40	40	31	14.9	14.9	11.6	425.72	3887	3887;2163;2253;2104;2194	294.88	8476200	8766900	8303000	8.51537e+06	0	0	98988	32996	258.073	0.000366898	Up
	115	extracellular matrix	gi|1200713926|ref|P_021205685.1|mucin-4isoform3[Bombymori];gi|1200713924|ref|P_021205682.1|mucin-4isoform2[Bombymori];gi|1200713922|ref|P_021205679.1|flocculationproteinFLO11isoform1[Bombymori];BGIBMGA001611-PApep:novelsequence:nscaf2176:3997070:3999215:-gene:BGIBMGA001611transcript:BGIBMGA001611-TA	mucin-4 isoform 3	43	43	43	23.9	23.9	23.9	192.85	1697	1697;1697;1715;330	323.31	90445000	113540000	110240000	1.04742e+08	2724600	1162800	1892100	1926500	54.3689	0.00547138	Up
	116	extracellular matrix	BGIBMGA006846-PApep:novelsequence:nscaf2859:418318:428528:+gene:BGIBMGA006846transcript:BGIBMGA006846-TA	tenebrin (bind to integrins and von Willebrand factor type c domains)	10	10	10	4.6	4.6	4.6	335.03	3055	3055	177.55	5087800	4666100	3756500	4.50347e+06	415260	131810	0	182357	24.6959	0.00955878	Up
	117	extracellular matrix	gi|1200721941|ref|P_021203352.1|zonadhesin-like[Bombymori];gi|1200741900|ref|P_021208896.1|induciblemetalloproteinaseinhibitorprotein-like,partial[Bombymori]	zonadhesin-like	5	5	5	16.5	16.5	16.5	76.956	702	702;136	272.04	45175000	52887000	43152000	4.70713e+07	7124100	4896900	3640700	5.22057e+06	9.01652	0.00543673	Up
	118	extracellular matrix	gi|290558782|ref|NP_001166690.1|cuticularproteinRR-2motif68precursor[Bombymori];gi|223671238|tpd|FAA00571.1|TPA:putativecuticleprotein[Bombymori];BGIBMGA010231-PApep:novelsequence:nscaf2986:2787465:2788635:+gene:BGIBMGA010231transcript:BGIBMGA010231-TA	cuticular protein RR	13	13	9	57.6	57.6	40.8	31.754	316	316;316;316	258.28	168900000	226450000	156630000	1.83993e+08	0	0	0	0	1.83993e+08	0.0134076	NoChange
	119	extracellular matrix	gi|290563225|ref|NP_001166689.1|cuticularproteinRR-2motif70precursor[Bombymori];gi|223671242|tpd|FAA00573.1|TPA:putativecuticleprotein[Bombymori];BGIBMGA010143-PApep:novelsequence:nscaf2986:2801245:2802423:-gene:BGIBMGA010143transcript:BGIBMGA010143-TA	cuticular protein RR-2 motif 70	7	3	3	47.9	20.6	20.6	19.939	194	194;194;194	12.368	37214000	31018000	6789200	2.50071e+07	0	0	0	0	2.50071e+07	0.114591	NoChange
	120	extracellular matrix	gi|290563271|ref|NP_001166756.1|cuticularproteinhypothetical21precursor[Bombymori];gi|223671074|tpd|FAA00488.1|TPA:putativecuticleprotein[Bombymori];BGIBMGA011721-PApep:novelsequence:nscaf3031:622313:622895:-gene:BGIBMGA011721transcript:BGIBMGA011721-TA	cuticular protein hypothetical 21 precursor	1	1	1	14.8	14.8	14.8	14.647	149	149;149;149	4.9641	19276000	21425000	4400000	1.50337e+07	0	0	0	0	1.50337e+07	0.106843	NoChange
	121	extracellular matrix	gi|827559362|ref|P_012550703.1|cuticularproteinRR-2motif90isoform1[Bombymori];gi|290560913|ref|NP_001166672.1|cuticularproteinRR-2motif90precursor[Bombymori];gi|223671282|tpd|FAA00593.1|TPA:putativecuticleprotein[Bombymori];BGIBMGA000274-PApep:novelsequence:nscaf1681:3197810:3199268:-gene:BGIBMGA000274transcript:BGIBMGA000274-TA	cuticular protein RR-2 motif 90 isoform 1	4	4	4	12.7	12.7	12.7	44.975	408	408;380;380;380	10.689	4035200	7567300	7441700	6.34807e+06	0	0	0	0	6.34807e+06	0.0316503	NoChange
	122	extracellular matrix	BGIBMGA000185-PApep:novelsequence:nscaf1289:20223:36914:+gene:BGIBMGA000185transcript:BGIBMGA000185-TA;gi|1200726242|ref|P_021204595.1|uncharacterizedproteinLOC101746904[Bombymori]	cuticular protein Peritrophin	2	2	2	6	6	6	64.334	629	629;674	3.4221	1375800	2343300	3590700	2436600	0	0	0	0	2436600	0.062777	NoChange
	123	extracellular matrix	BGIBMGA007287-PApep:novelsequence:nscaf2876:668326:674899:+gene:BGIBMGA007287transcript:BGIBMGA007287-TA;gi|827546295|ref|P_012545588.1|keratin,typeIcytoskeletal9isoform3[Bombymori];gi|512905112|ref|P_004925864.1|keratin,typeIcytoskeletal9isoform3[Bombymori];gi|1200722338|ref|P_021203469.1|keratin,typeIcytoskeletal9isoform3[Bombymori];gi|1200722336|ref|P_021203468.1|keratin,typeIcytoskeletal9isof…	keratin	3	3	3	19.7	19.7	19.7	35.2	345	345;364;364;364;364;364;383;408	11.602	2511300	2786400	1478200	2.25863e+06	0	0	0	0	2.25863e+06	0.0297064	NoChange
	124	extracellular matrix	gi|827552194|ref|P_012547911.1|uncharacterizedproteinLOC101742065isoform2[Bombymori];BGIBMGA007649-PApep:novelsequence:nscaf2888:7800749:7823218:-gene:BGIBMGA007649transcript:BGIBMGA007649-TA;gi|827552192|ref|P_012547910.1|uncharacterizedproteinLOC101742065isoform1[Bombymori]	cuticular protein papillote (Zona_pellucida domain)	3	3	3	5.1	5.1	5.1	95.798	855	855;871;892	3.9769	976520	510490	1050000	845670	0	0	0	0	845670	0.0376624	NoChange
	125	extracellular matrix	gi|95102958|gb|ABF51420.1|ML-domaincontainingsecretedprotein[Bombymori];gi|114052116|ref|NP_001040454.1|ML-domaincontainingsecretedproteinprecursor[Bombymori]	ML-domain containing secreted protein	7	7	7	48.1	48.1	48.1	16.972	154	154;154	28.107	166740000	254850000	127250000	1.82947e+08	0	3226900	0	1.07563e+06	170.083	0.0399699	NoChange
	126	extracellular matrix	gi|1200724614|ref|P_021204112.1|fibulin-1,partial[Bombymori];BGIBMGA005736-PApep:novelsequence:nscaf2836:317250:336060:+gene:BGIBMGA005736transcript:BGIBMGA005736-TA	fibulin 1	31	31	31	30	30	30	149.17	1349	1349;1204	323.31	30230000	31561000	27372000	29721000	249880	289080	0	179653	165.435	0.0134243	NoChange
	127	extracellular matrix	gi|1200739610|ref|P_021208295.1|uncharacterizedproteinLOC101745012[Bombymori];BGIBMGA012239-PApep:novelsequence:nscaf3040:3388612:3400080:-gene:BGIBMGA012239transcript:BGIBMGA012239-TA	heparan sulfate proteoglycan core protein	12	3	3	8.4	1.8	1.8	213.14	1943	1943;355	7.4283	958630	1360800	191260	836897	405020	0	0	135007	6.19893	0.134861	NoChange
	128	extracellular matrix	gi|1200740764|ref|P_021208622.1|zonadhesin-like[Bombymori]	zonadhesin-like	8	5	5	30.3	16.2	16.2	38.372	357	357	125.03	28638000	33218000	14506000	25454000	19528000	18343000	15701000	1.78573e+07	1.42541	0.247431	NoChange
	129	extracellular matrix	gi|1200718674|ref|P_021202412.1|zonadhesin[Bombymori]	zonadhesin-like	7	7	2	23.9	23.9	11.2	28.137	251	251	76.149	55851000	82015000	73019000	70295000	400210000	259670000	181610000	2.80497e+08	0.250609	0.0952585	NoChange
	130	extracellular matrix	gi|376319260|ref|NP_001243674.1|thrombospondintype-1domain-containingprotein4-likeprecursor[Bombymori];gi|373882597|gb|AEY78648.1|thrombospondintype-1domain-containingprotein4-likeprotein[Bombymori];BGIBMGA001913-PApep:novelsequence:nscaf2204:558080:576372:+gene:BGIBMGA001913transcript:BGIBMGA001913-TA	thrombospondin	3	3	3	6.6	6.6	6.6	62.763	574	574;574;574	6.657	0	0	0	0	678690	1222900	1199000	1033530	9.67558e-07	0.0282677	NoChange
	131	extracellular matrix	gi|1200740781|ref|P_021208628.1|fibrillin-1[Bombymori];BGIBMGA000209-PApep:novelsequence:nscaf1516:4470:14590:-gene:BGIBMGA000209transcript:BGIBMGA000209-TA;BGIBMGA000206-PApep:novelsequence:nscaf1516:24083:29311:-gene:BGIBMGA000206transcript:BGIBMGA000206-TA;BGIBMGA000207-PApep:novelsequence:nscaf1516:17475:22197:-gene:BGIBMGA000207transcript:BGIBMGA000207-TA	fibrillin	16	16	16	9.2	9.2	9.2	280.85	2639	2639;860;453;568	135.74	0	0	0	0	4302000	6459000	2741900	4.50097e+06	2.22174e-07	0.0528226	NoChange
	132	protease inhibitor	BGIBMGA007039-PApep:novelsequence:nscaf2865:1414773:1416321:-gene:BGIBMGA007039transcript:BGIBMGA007039-TA;gi|4753670|emb|CAB41937.1|BCPinhibitor[Bombymori];gi|112983070|ref|NP_001037057.1|BCPinhibitorprecursor[Bombymori]	cysteine proteinase inhibitor/BCP inhibitor	7	7	7	63.7	63.7	63.7	10.79	91	91;105;105	206.56	259710000	305350000	310950000	2.92003e+08	0	0	0	0	2.92003e+08	0.00307408	Up
	133	protease inhibitor	gi|226342892|ref|NP_001139708.1|serineproteaseinhibitor16precursor[Bombymori];gi|195972034|gb|ACG61179.1|serpin-16[Bombymori];BGIBMGA003292-PApep:novelsequence:nscaf2641:21922:28230:+gene:BGIBMGA003292transcript:BGIBMGA003292-TA	serineprotease inhibitor 16 precursor	8	1	1	22.4	3.3	3.3	44.367	392	392;392;392	21.595	11256000	8201900	11120000	1.01926e+07	0	0	0	0	1.01926e+07	0.00941673	Up
	134	protease inhibitor	gi|1200712789|ref|P_012544831.2|LOWQUALITYPROTEIN:uncharacterizedproteinLOC101741510[Bombymori];BGIBMGA005131-PApep:novelsequence:nscaf2823:1951268:1963838:+gene:BGIBMGA005131transcript:BGIBMGA005131-TA	cysteine proteinase inhibitor	25	25	25	18	18	18	228.05	1998	1998;1813	172.62	9396400	11199000	10552000	1.03825e+07	0	178490	0	59496.7	174.505	0.00256871	Up
	135	protease inhibitor	BGIBMGA009095-PApep:novelsequence:nscaf2931:942071:944291:+gene:BGIBMGA009095transcript:BGIBMGA009095-TA;gi|1200718921|ref|P_004924401.2|fungalproteaseinhibitorF-like[Bombymori]	serine protease inhibitor TIL type BmSPI36	2	2	2	58.5	58.5	58.5	8.8603	82	82;149	211.71	929410000	1079100000	509580000	8.39363e+08	0	0	0	0	8.39363e+08	0.0388546	NoChange
	136	protease inhibitor	gi|226342906|ref|NP_001139715.1|serineproteaseinhibitor22precursor[Bombymori];gi|195972046|gb|ACG61185.1|serpin-22[Bombymori];gi|827564376|ref|P_004934290.2|uncharacterizedproteinLOC101739622[Bombymori]	serine protease inhibitor 22 precursor	12	12	2	31.9	31.9	3.3	44.026	392	392;392;392	281.95	58793000	116850000	71333000	8.23253e+07	0	0	0	0	8.23253e+07	0.0429645	NoChange
	137	protease inhibitor	gi|226342914|ref|NP_001139719.1|serineproteaseinhibitor28[Bombymori];gi|195972058|gb|ACG61191.1|serpin-28[Bombymori]	serine protease inhibitor 28	10	1	1	38.4	4.8	4.8	40.281	354	354;354	33.942	6270000	9020200	9498400	8.26287e+06	0	0	0	0	8.26287e+06	0.0144999	NoChange
	138	protease inhibitor	gi|87248403|gb|ABD36254.1|serineproteaseinhibitorserpin[Bombymori];gi|114051043|ref|NP_001040318.1|serineproteaseinhibitor3precursor[Bombymori];BGIBMGA010212-PApep:novelsequence:nscaf2986:2025913:2049705:+gene:BGIBMGA010212transcript:BGIBMGA010212-TA;gi|827558163|ref|P_012550252.1|serineproteaseinhibitor3isoform1[Bombymori]	serine protease inhibitor serpin type BmSPI3	8	8	8	22.1	22.1	22.1	51.671	458	458;458;458;863	28.889	4583200	10138000	6808300	7176500	0	0	0	0	7176500	0.0470436	NoChange
	139	protease inhibitor	BGIBMGA009953-PApep:novelsequence:nscaf2979:113003:118777:-gene:BGIBMGA009953transcript:BGIBMGA009953-TA;gi|241584|gb|AAB20776.1|antichymotrypsinII,sw-AchyII=serpin(serineproteinaseinhibitor)[Bombymori=silkworms,larvalhemolymph,Peptide,375aa];gi|113052|sp|P80034.1|ACH2_BOMMORecName:Full=Antichymotrypsin-2;AltName:Full=AntichymotrypsinII;Short=ACHY-II;gi|827549703|ref|P_012546932.1|antitrypsinisof…	serine protease inhibitor serpin type BmSPI1	5	5	5	16.4	16.4	16.4	37.745	342	342;375;375;391;391;391;391;391;391;391;391;391;391;392;392;392;392;392;392;392	31.024	10229000	5991700	5143500	7121400	0	0	0	0	7121400	0.0454851	NoChange
	140	protease inhibitor	BGIBMGA007720-PApep:novelsequence:nscaf2888:1695601:1703011:-gene:BGIBMGA007720transcript:BGIBMGA007720-TA;gi|7341330|gb|AAF61252.1|AF242200_1serpin-2[Bombymori];gi|112983210|ref|NP_001037021.1|serineproteaseinhibitor2[Bombymori];gi|827551810|ref|P_012547756.1|serineproteaseinhibitor2isoform1[Bombymori]	serine protease inhibitor serpin type BmSPI2	3	3	3	10.3	10.3	10.3	38.699	348	348;374;374;396	5.0673	1096100	6092900	1301600	2830200	0	0	0	0	2830200	0.225102	NoChange
	141	protease inhibitor	gi|226342898|ref|NP_001139711.1|serineproteaseinhibitor18precursor[Bombymori];gi|195972038|gb|ACG61181.1|serpin-18[Bombymori]	serine protease inhibitor 18 precursor	10	1	0	26.5	4.1	0	44.013	392	392;392	33.545	3823500	2507300	1369900	2566900	0	0	0	0	2566900	0.0685265	NoChange
	142	protease inhibitor	BGIBMGA004728-PApep:novelsequence:nscaf2814:421025:435042:-gene:BGIBMGA004728transcript:BGIBMGA004728-TA;gi|1200725053|ref|P_021204233.1|serineproteaseinhibitor3/4-like,partial[Bombymori]	serine protease inhibitor TIL type BmSPI47	18	1	1	33.7	1.8	1.8	80.34	733	733;190	16.65	822080	1574100	1000900	1132360	0	0	0	0	1132360	0.0378598	NoChange
	143	protease inhibitor	gi|8918492|dbj|BAA97657.1|BmAcer[Bombymori];gi|827557785|ref|P_012550106.1|ecdysteroid-inducibleangiotensin-convertingenzyme-relatedgeneproductisoform4[Bombymori];gi|827557783|ref|P_012550105.1|ecdysteroid-inducibleangiotensin-convertingenzyme-relatedgeneproductisoform3[Bombymori];gi|224176029|dbj|BAH23568.1|malereproductiveorganangiotensin-convertingenzyme-relatedprotein1[Bombymori];gi|120073470…	ecdysteroid-inducible angiotensin-converting enzyme-related gene product isoform 3	3	3	3	4.6	4.6	4.6	74.916	648	648;648;648;648;648;648;648;654;654	2.9794	573320	459190	0	344170	0	0	0	0	344170	0.0700852	NoChange
	144	protease inhibitor	gi|270358644|gb|ACZ81437.1|serpin-4,partial[Bombymori];gi|45594228|gb|AAS68505.1|serpin-4A[Bombymori];gi|112982980|ref|NP_001037090.1|serineproteaseinhibitor4precursor[Bombymori];BGIBMGA013852-PApep:novelsequence:nscaf3098:198532:199764:+gene:BGIBMGA013852transcript:BGIBMGA013852-TA	serine protease inhibitor c4 precursor	10	10	10	28	28	28	44.44	393	393;410;410;410	85.712	35798000	49103000	39856000	4.15857e+07	620000	2096300	0	905433	45.929	0.0910026	NoChange
	145	protease inhibitor	gi|827031948|gb|AKJ54534.1|fungalproteaseinhibitor[Bombymori];gi|512898433|ref|P_004924399.1|fungalproteaseinhibitorF-like[Bombymori];BGIBMGA009094-PApep:novelsequence:nscaf2931:912977:913700:+gene:BGIBMGA009094transcript:BGIBMGA009094-TA;gi|512898449|ref|P_004924403.1|fungalproteaseinhibitorF-like[Bombymori];BGIBMGA009072-PApep:novelsequence:nscaf2931:936942:937907:-gene:BGIBMGA009072transcript:…	fungal protease inhibitor	3	3	3	50	50	50	8.765	80	80;80;80;80;80	323.31	1647300000	2909900000	2614600000	2390600000	78896000	35081000	82877000	65618000	36.4321	0.0271416	NoChange
	146	protease inhibitor	gi|512886120|ref|P_004921708.1|suppressorproteinSRP40-like[Bombymori]	suppressor protein SRP40-like	2	2	2	11.1	11.1	11.1	24.119	261	261	93.967	731560000	943090000	737520000	8.04057e+08	109720000	36919000	0	4.88797e+07	16.4497	0.117122	NoChange
	147	protease inhibitor	gi|827548816|ref|P_012546580.1|serineproteaseinhibitor28isoform1[Bombymori];gi|1200725047|ref|P_021204231.1|serineproteaseinhibitor28isoform2[Bombymori];BGIBMGA004726-PApep:novelsequence:nscaf2814:504860:511103:-gene:BGIBMGA004726transcript:BGIBMGA004726-TA	serine protease inhibitor 28 isoform1	18	18	5	55.9	55.9	10.1	41.658	367	367;366;285	323.31	218570000	294360000	263990000	2.58973e+08	213660000	220590000	110900000	1.81717e+08	1.42515	0.212904	NoChange
	148	protease inhibitor	BGIBMGA004727-PApep:novelsequence:nscaf2814:486479:490449:-gene:BGIBMGA004727transcript:BGIBMGA004727-TA	serine protease inhibitor TIL type BmSPI46	10	5	2	36.5	16.6	9.7	30.031	277	277	323.31	33547000	48975000	60633000	4.77183e+07	47367000	35011000	19920000	3.40993e+07	1.39939	0.478187	NoChange
	149	protease inhibitor	gi|1200718676|ref|P_021202413.1|induciblemetalloproteinaseinhibitorprotein-likeisoform1[Bombymori];gi|1200718678|ref|P_021202414.1|uncharacterizedproteinLOC110384905isoform2[Bombymori];BGIBMGA010891-PApep:novelsequence:nscaf3005:1125365:1133282:+gene:BGIBMGA010891transcript:BGIBMGA010891-TA	inducible metallo proteinase inhibitor protein	6	1	1	31	10.8	10.8	17.97	158	158;147;96	86.857	81286000	427640000	246190000	2.51705e+08	216970000	638790000	297340000	3.84367e+08	0.654857	0.102949	NoChange
	150	protease inhibitor	gi|827542143|ref|P_012544229.1|zonadhesinisoform1[Bombymori];gi|1200718669|ref|P_021202410.1|zonadhesinisoform2[Bombymori];BGIBMGA010889-PApep:novelsequence:nscaf3005:1095501:1101081:+gene:BGIBMGA010889transcript:BGIBMGA010889-TA;BGIBMGA010890-PApep:novelsequence:nscaf3005:1123784:1124050:+gene:BGIBMGA010890transcript:BGIBMGA010890-TA;BGIBMGA010892-PApep:novelsequence:nscaf3005:1139234:1144269:+g…	serine protease inhibitor TIL type BmSPI49	17	17	17	32.9	32.9	32.9	68.216	624	624;482;364;88;285	323.31	117460000	77685000	65461000	8.68687e+07	103460000	178400000	130880000	137580000	0.631405	0.273552	NoChange
	151	protease inhibitor	gi|512903709|ref|P_004925684.1|SCO-spondin[Bombymori];BGIBMGA006235-PApep:novelsequence:nscaf2851:1089671:1100598:-gene:BGIBMGA006235transcript:BGIBMGA006235-TA	serine protease inhibitor TIL type BmSPI45	14	14	14	50.3	50.3	50.3	43.157	394	394;248	323.31	510600000	508570000	640520000	553230000	877850000	925620000	1045900000	949790000	0.582476	0.00143477	NoChange
	152	protease inhibitor	gi|87248319|gb|ABD36212.1|ecdysteroid-regulated16kDaproteinprecursor[Bombymori];gi|151301100|ref|NP_001093080.1|ecdysteroid-regulated16kDaproteinprecursor[Bombymori];BGIBMGA008405-PApep:novelsequence:nscaf2902:495425:504769:-gene:BGIBMGA008405transcript:BGIBMGA008405-TA	ecdysteroid regulated 16 kDa protein precursor	3	3	3	25.5	25.5	25.5	15.824	145	145;145;145	101.75	1371600	4780000	0	2.05053e+06	43142000	11994000	6114200	2.04167e+07	0.100434	0.391126	NoChange
	153	protease inhibitor	gi|512898429|ref|P_004924398.1|zonadhesin[Bombymori];BGIBMGA009093-PApep:novelsequence:nscaf2931:899792:899959:+gene:BGIBMGA009093transcript:BGIBMGA009093-TA;gi|827031951|gb|AKJ54535.1|fungalproteaseinhibitor[Bombymori];BGIBMGA009092-PApep:novelsequence:nscaf2931:894015:896376:+gene:BGIBMGA009092transcript:BGIBMGA009092-TA	serine protease inhibitor TIL type BmSPI41	10	10	10	64.1	64.1	64.1	22.654	209	209;55;98;98	321.07	56395000	64497000	54614000	58502000	3487700000	2499800000	1457300000	2481600000	0.0235743	0.0537488	NoChange
	154	protease inhibitor	gi|195972050|gb|ACG61187.1|serpin-24,partial[Bombymori]	serine protease inhibitor 24	4	4	2	13.7	13.7	6.7	45.098	401	401	16.116	0	0	0	0	5719600	13238000	4313500	7.75703e+06	1.28915e-07	0.107393	NoChange
	155	protease inhibitor	BGIBMGA013261-PApep:novelsequence:nscaf3063:2745004:2753173:+gene:BGIBMGA013261transcript:BGIBMGA013261-TA;gi|512891705|ref|P_004922749.1|proteinD2[Bombymori];gi|95102824|gb|ABF51353.1|phosphatidylethanolaminebindingproteinisoform1[Bombymori];gi|290563478|ref|NP_001166821.1|phosphatidylethanolaminebindingproteinisoform1[Bombymori];BGIBMGA013260-PApep:novelsequence:nscaf3063:2733441:2740454:+gene:…	serine protease inhibitor phosphatidylethanolamine-binding protein	7	7	7	31.1	31.1	31.1	20.256	183	183;209;185;185;185;195;195;211	125.9	0	0	0	0	202100000	76400000	217050000	1.65183e+08	6.05388e-09	0.0657916	NoChange
	156	protease inhibitor	gi|27151479|sp|P81902.1|CSTI_BOMMORecName:Full=Trypsininhibitor;AltName:Full=Cocoonshell-associatedtrypsininhibitor;Short=CSTI;gi|19070651|gb|AAL83944.1|AF352583_1Kazal-typeserineproteinaseinhibitor1[Bombymori];gi|112983122|ref|NP_001037044.1|trypsininhibitorprecursor[Bombymori]	Trypsin inhibitor	2	2	2	32.7	32.7	32.7	6.0267	55	55;76;76	6.0935	7470200	19034000	48828000	2.51107e+07	4586800000	4173300000	4778800000	4.51297e+09	0.00556413	0.00147194	Down
	157	protease inhibitor	gi|95102736|gb|ABF51309.1|carboypeptidaseinhibitor[Bombymori];gi|164448666|ref|NP_001106745.1|carboypeptidaseinhibitorprecursor[Bombymori]	carboy peptidase inhibitor	3	3	3	25.7	25.7	25.7	12.561	113	113;113	109.21	0	0	0	0	210900000	260150000	198330000	2.23127e+08	4.48176e-09	0.00707191	Down
	158	protein synthesis	gi|152061158|dbj|BAF73623.1|imaginaldiskgrowthfactor[Bombymori];gi|1200731398|ref|P_021205993.1|chitinase-likeproteinEN03isoform1[Bombymori];BGIBMGA000648-PApep:novelsequence:nscaf1690:2937433:2947099:+gene:BGIBMGA000648transcript:BGIBMGA000648-TA;gi|74848915|sp|Q9GV28.1|IDGFL_BOMMORecName:Full=Chitinase-likeproteinEN03;AltName:Full=Imaginaldiskgrowthfactor-likeprotein;Flags:Precursor;gi|11298392…	imaginal discs growth factor	13	13	13	33.6	33.6	33.6	48.163	434	434;441;393;431;431;431	158.69	36511000	31105000	41786000	3.64673e+07	0	0	0	0	3.64673e+07	0.00707342	Up
	159	protein synthesis	gi|2190189|dbj|BAA20370.1|MBF2,partial[Bombymori];gi|827554406|ref|P_004929727.2|uncharacterizedproteinLOC101746950[Bombymori]	MBF2	4	4	4	39.1	39.1	39.1	10.409	92	92;131	36.357	107430000	134030000	127090000	122850000	9381200	0	0	3.12707e+06	39.286	0.00417836	Up
	160	protein synthesis	gi|71564291|gb|AAZ38358.1|defensin-likeprotein[Bombymori];gi|189547731|dbj|BAG48202.1|putativedefensin[Bombymori];gi|112983704|ref|NP_001037370.1|defensin-likeproteinprecursor[Bombymori]	defensin	2	2	2	34.8	34.8	34.8	10.318	92	92;92;92	39.711	200630000	149550000	201890000	1.84023e+08	11908000	0	12506000	8138000	22.6128	0.00111461	Up
	161	protein synthesis	gi|1200717691|ref|P_021202136.1|alpha-crystallinBchain[Bombymori];BGIBMGA005755-PApep:novelsequence:nscaf2838:1724199:1724924:-gene:BGIBMGA005755transcript:BGIBMGA005755-TA	small heat shock protein	7	7	7	25.3	25.3	25.3	26.587	241	241;241	64.052	379570000	390490000	477680000	4.15913e+08	44556000	40091000	23410000	36019000	11.5471	0.00957968	Up
	162	protein synthesis	BGIBMGA006232-PApep:novelsequence:nscaf2848:2410:14782:+gene:BGIBMGA006232transcript:BGIBMGA006232-TA;gi|512912539|ref|P_004927679.1|transcriptionfactorDp-1isoform2[Bombymori];gi|1200726410|ref|P_021204636.1|transcriptionfactorDp-1isoform1[Bombymori]	similar to transcription factor Dp-2 (E2F dimerization partner 2)	1	1	1	4.1	4.1	4.1	47.321	417	417;428;434	3.0091	10355000	39968000	10602000	2.03083e+07	0	0	0	0	2.03083e+07	0.174819	NoChange
	163	protein synthesis	gi|87248125|gb|ABD36115.1|ENproteinbinding/engrailednuclearhomeoprotein-regulatedprotein[Bombymori];gi|114053115|ref|NP_001040122.1|ENproteinbinding/engrailednuclearhomeoprotein-regulatedprotein[Bombymori];BGIBMGA011702-PApep:novelsequence:nscaf3031:1156884:1167281:-gene:BGIBMGA011702transcript:BGIBMGA011702-TA	EN protein binding engrailed nuclear homeo protein regulated protein	4	4	4	12.3	12.3	12.3	61.678	560	560;560;237	12.122	6542800	8056000	11489000	8.69593e+06	0	0	0	0	8.69593e+06	0.027166	NoChange
	164	protein synthesis	gi|347543546|dbj|BAK82317.1|apolipophorinprecursorprotein[Bombymori]	apolipophorin precursor protein	97	3	3	33.2	0.6	0.6	369.19	3317	3317	10.04	1873600	0	890010	921203	0	0	0	0	921203	0.217678	NoChange
	165	protein synthesis	gi|512922551|ref|P_004930144.1|poly(U)-specificendoribonucleasehomologisoform2[Bombymori];gi|1200732215|ref|P_021206228.1|poly(U)-specificendoribonuclease-Disoform1[Bombymori];BGIBMGA003507-PApep:novelsequence:nscaf2674:4258764:4293258:-gene:BGIBMGA003507transcript:BGIBMGA003507-TA	dna replication licensing factor mcm8	2	2	2	6.8	6.8	6.8	59.411	529	529;536;1500	6.7276	791350	0	892470	561273	0	0	0	0	561273	0.0381857	NoChange
	166	protein synthesis	gi|336454478|gb|AEI58998.1|heatshockprotein70-3[Bombymori];BGIBMGA007950-PApep:novelsequence:nscaf2888:8342475:8344810:+gene:BGIBMGA007950transcript:BGIBMGA007950-TA;gi|431823435|gb|AGA84579.1|glucose-regulatedprotein78[Bombymori];gi|3426021|dbj|BAA32395.1|heatshock70kDproteincognate[Bombymori];gi|219810308|gb|ACL36370.1|heatshockprotein70[Bombymori];gi|219810306|gb|ACL36369.1|heatshockprotein70[…	heat shock cognate 70 protein	9	9	9	18.9	18.9	18.9	72.745	655	655;655;658;658;658;658;658;960;649;649;649;649	26.482	12569000	4935000	728340	6.07745e+06	381980	0	0	127327	47.7311	0.221574	NoChange
	167	protein synthesis	gi|1200713766|ref|P_012547690.2|generaltranscriptionfactorIIFsubunit1[Bombymori]	general transcription factor IIF subunit 1	5	5	5	11.9	11.9	11.9	21.514	194	194	14.293	15923000	15568000	4712700	12067900	0	2546800	0	848933	14.2154	0.0817105	NoChange
	168	unknown protein	gi|1200713871|ref|P_021205559.1|uncharacterizedproteinLOC101746790[Bombymori];gi|512889731|ref|P_004922357.1|balbianiringprotein6[Bombymori];BGIBMGA001820-PApep:novelsequence:nscaf2176:3476628:3477902:+gene:BGIBMGA001820transcript:BGIBMGA001820-TA;BGIBMGA001819-PApep:novelsequence:nscaf2176:3459901:3471385:+gene:BGIBMGA001819transcript:BGIBMGA001819-TA	unknown protein	44	44	44	36.4	36.4	36.4	218.87	1976	1976;323;424;424;188	323.31	714880000	769880000	962940000	815900000	0	0	0	0	815900000	0.0083915	Up
	169	unknown protein	gi|512916635|ref|P_004928687.1|uncharacterizedproteinLOC101736984isoform1[Bombymori];BGIBMGA007628-PApep:novelsequence:nscaf2888:8587125:8589554:-gene:BGIBMGA007628transcript:BGIBMGA007628-TA;gi|512916631|ref|P_004928686.1|uncharacterizedproteinLOC101736984isoform3[Bombymori];gi|512916627|ref|P_004928685.1|uncharacterizedproteinLOC101736984isoform2[Bombymori];BGIBMGA007627-PApep:novelsequence:nsc…	hypothetical protein	5	5	5	62	62	62	11.152	100	100;100;100;100;151	200.9	140250000	156920000	131480000	1.42883e+08	0	0	0	0	1.42883e+08	0.00271555	Up
	170	unknown protein	gi|827562677|ref|P_012551987.1|uncharacterizedproteinLOC101746878isoform7[Bombymori]	---NA---	7	2	2	47.8	28.3	28.3	15.07	138	138	85.277	142750000	132320000	122870000	1.32647e+08	0	0	0	0	1.32647e+08	0.00186807	Up
	171	unknown protein	gi|512928004|ref|P_004931475.1|uncharacterizedproteinLOC101737511[Bombymori];BGIBMGA011778-PApep:novelsequence:nscaf3031:1133782:1134180:+gene:BGIBMGA011778transcript:BGIBMGA011778-TA	unknown secreted protein	3	3	3	32.6	32.6	32.6	15.234	132	132;132	177.27	104790000	124080000	89789000	1.0622e+08	0	0	0	0	1.0622e+08	0.00861759	Up
	172	unknown protein	BGIBMGA006282-PApep:novelsequence:nscaf2852:931998:935863:-gene:BGIBMGA006282transcript:BGIBMGA006282-TA	hypothetical protein KGM_05054	6	6	6	23.1	23.1	23.1	28.188	251	251	27.262	52724000	59363000	69799000	6.06287e+07	0	0	0	0	6.06287e+07	0.00665172	Up
	173	unknown protein	BGIBMGA014216-PApep:novelsequence:nscaf760:4684:5115:-gene:BGIBMGA014216transcript:BGIBMGA014216-TA	---NA---	5	5	5	29.4	29.4	29.4	16.418	143	143	14	50539000	66174000	61123000	5.92787e+07	0	0	0	0	5.92787e+07	0.00598503	Up
	174	unknown protein	gi|77415572|emb|CAJ01455.1|hypotheticalprotein[Bombymori];gi|115551750|dbj|BAF34357.1|chemosensoryprotein9[Bombymori];gi|112983042|ref|NP_001037066.1|chemosensoryproteinprecursor[Bombymori];BGIBMGA004035-PApep:novelsequence:nscaf2767:727137:729691:-gene:BGIBMGA004035transcript:BGIBMGA004035-TA;gi|827538005|ref|P_012549269.1|chemosensoryproteinisoform1[Bombymori]	hypothetical protein	3	3	3	27.6	27.6	27.6	14.734	127	127;127;127;127;155	9.1621	6021000	6701500	8383900	7.03547e+06	0	0	0	0	7.03547e+06	0.00981677	Up
	175	unknown protein	gi|290563267|ref|NP_001166749.1|cuticularproteinhypothetical28precursor[Bombymori];gi|223671088|tpd|FAA00495.1|TPA:putativecuticleprotein[Bombymori];BGIBMGA010500-PApep:novelsequence:nscaf2993:267822:277486:+gene:BGIBMGA010500transcript:BGIBMGA010500-TA	cuticular protein hypothetical 28 precursor	2	2	2	4.8	4.8	4.8	57.38	516	516;516;529	65.787	4340100	4238900	4907700	4.49557e+06	0	0	0	0	4.49557e+06	0.00213646	Up
	176	unknown protein	BGIBMGA003255-PApep:novelsequence:nscaf2623:324101:332898:+gene:BGIBMGA003255transcript:BGIBMGA003255-TA;gi|1200720306|ref|P_021202872.1|uncharacterizedproteinLOC101738839[Bombymori]	hypothetical protein KGM_05474	7	7	7	23.5	23.5	23.5	41.649	375	375;381	160.58	98328000	87444000	74413000	8.67283e+07	726430	0	0	242143	358.169	0.00629344	Up
	177	unknown protein	gi|148298789|ref|NP_001091801.1|uncharacterizedproteinLOC778506precursor[Bombymori];gi|116272505|gb|ABJ97188.1|hypotheticalprotein[Bombymori];BGIBMGA005301-PApep:novelsequence:nscaf2828:5345544:5346314:-gene:BGIBMGA005301transcript:BGIBMGA005301-TA;gi|827559780|ref|P_012550869.1|uncharacterizedproteinLOC778506isoform2[Bombymori];gi|827559778|ref|P_012550868.1|uncharacterizedproteinLOC778506isofor…	hypothetical protein	10	10	10	62.1	62.1	62.1	28.434	272	272;272;256;272;292	247.99	80062000	108500000	103330000	9.72973e+07	3014300	0	0	1.00477e+06	96.8357	0.00798338	Up
	178	unknown protein	gi|1200722694|ref|P_004926040.2|uncharacterizedproteinLOC101739782[Bombymori];BGIBMGA009159-PApep:novelsequence:nscaf2937:1218649:1221833:+gene:BGIBMGA009159transcript:BGIBMGA009159-TA	unknown secreted protein	3	3	3	10.8	10.8	10.8	17.864	157	157;157	10.219	110740000	87747000	123430000	1.07306e+08	0	0	4546600	1.51553e+06	70.8039	0.00933864	Up
	179	unknown protein	gi|512925198|ref|P_004930780.1|uncharacterizedproteinLOC101741978[Bombymori];BGIBMGA011399-PApep:novelsequence:nscaf3026:5620062:5620738:+gene:BGIBMGA011399transcript:BGIBMGA011399-TA	cg31997 cg31997-pa	8	8	8	68.1	68.1	68.1	16.046	144	144;104	185.52	384470000	398480000	284250000	3.55733e+08	6734900	5483000	3399200	5205700	68.3354	0.00988745	Up
	180	unknown protein	gi|827541861|ref|P_012544127.1|uncharacterizedproteinLOC101740721[Bombymori];BGIBMGA011896-PApep:novelsequence:nscaf3032:2029057:2056243:-gene:BGIBMGA011896transcript:BGIBMGA011896-TA	unknown protein	59	59	59	40.5	40.5	40.5	249.57	2250	2250;1830;1621	323.31	141120000	126950000	143130000	1.37067e+08	43543000	42553000	37144000	41080000	3.33658	0.00425691	Up
	181	unknown protein	gi|512886771|ref|P_004921814.1|uncharacterizedproteinLOC101741789[Bombymori];BGIBMGA005069-PApep:novelsequence:nscaf2823:2053000:2055214:-gene:BGIBMGA005069transcript:BGIBMGA005069-TA	---NA---	23	23	23	55.3	55.3	55.3	50.924	474	474;474	323.31	2818800000	3357100000	2757600000	2.97783e+09	1093200000	1377400000	649280000	1039960000	2.86341	0.00334991	Up
	182	unknown protein	BGIBMGA006251-PApep:novelsequence:nscaf2851:1060348:1063762:+gene:BGIBMGA006251transcript:BGIBMGA006251-TA	---NA---	3	3	3	30.3	30.3	30.3	6.9021	66	66	168.37	1278800000	931360000	1501100000	1.23709e+09	0	0	0	0	1.23709e+09	0.01749	NoChange
	183	unknown protein	BGIBMGA006239-PApep:novelsequence:nscaf2851:681471:685866:-gene:BGIBMGA006239transcript:BGIBMGA006239-TA	hypothetical protein KGM_06638	4	4	4	35.6	35.6	35.6	9.9994	90	90	14.417	29256000	37717000	57958000	4.16437e+07	0	0	0	0	4.16437e+07	0.0393573	NoChange
	184	unknown protein	BGIBMGA008360-PApep:novelsequence:nscaf2902:3835976:3838904:-gene:BGIBMGA008360transcript:BGIBMGA008360-TA;gi|512914780|ref|P_004928227.1|GILT-likeprotein1[Bombymori];gi|512914776|ref|P_004928226.1|GILT-likeprotein1[Bombymori]	unknown	5	5	5	29.3	29.3	29.3	23.186	205	205;207;207	56.385	10626000	13115000	20794000	14845000	0	0	0	0	14845000	0.0399613	NoChange
	185	unknown protein	gi|827545077|ref|P_012545118.1|uncharacterizedproteinLOC100216500isoform2[Bombymori];gi|827545075|ref|P_012545117.1|uncharacterizedproteinLOC100216500isoform1[Bombymori];gi|827545073|ref|P_012545116.1|uncharacterizedproteinLOC100216500isoform1[Bombymori];gi|827545071|ref|P_012545115.1|uncharacterizedproteinLOC100216500isoform1[Bombymori];gi|218505759|ref|NP_001136225.1|uncharacterizedproteinLOC10…	hypothetical midgut protein bm123	1	1	1	9.9	9.9	9.9	12.997	121	121;121;121;121;121;121;121;121;121	29.061	33530000	0	10559000	1.46963e+07	0	0	0	0	1.46963e+07	0.30578	NoChange
	186	unknown protein	BGIBMGA010480-PApep:novelsequence:nscaf2993:362783:365299:-gene:BGIBMGA010480transcript:BGIBMGA010480-TA	---NA---	4	4	4	35.6	35.6	35.6	14.829	132	132	52.818	29953000	4823100	6608800	1.3795e+07	0	0	0	0	1.3795e+07	0.230488	NoChange
	187	unknown protein	gi|5899|emb|CAA27804.1|P25[Bombymori];gi|225543283|ref|NP_001139413.1|fibroheamerinprecursor[Bombymori];gi|134484|sp|P04148.1|SI25_BOMMORecName:Full=Fibroheamerin;AltName:Full=25kDasilkglycoprotein;AltName:Full=p25;Flags:Precursor	---NA---	9	1	1	37.3	5	5	25.166	220	220;220;220	28.065	16491000	5408100	18005000	1.33014e+07	0	0	0	0	1.33014e+07	0.0787348	NoChange
	188	unknown protein	gi|1200740209|ref|P_021208466.1|uncharacterizedproteinLOC101746878isoform2[Bombymori];gi|827562679|ref|P_012551988.1|uncharacterizedproteinLOC101746878isoform9[Bombymori]	---NA---	6	1	1	51.7	20.1	20.1	16.23	149	149;127	116.16	7907300	10235000	20306000	12816100	0	0	0	0	12816100	0.0779659	NoChange
	189	unknown protein	gi|1200722808|ref|P_021203602.1|uncharacterizedproteinLOC101745377isoform2[Bombymori];gi|1200722806|ref|P_012545734.2|uncharacterizedproteinLOC101745377isoform1[Bombymori]	---NA---	3	3	3	16.7	16.7	16.7	15.295	138	138;172	11.766	14964000	2961700	19730000	12551900	0	0	0	0	12551900	0.12826	NoChange
	190	unknown protein	gi|512894936|ref|P_004923551.1|uncharacterizedproteinLOC101741051[Bombymori];BGIBMGA006320-PApep:novelsequence:nscaf2852:1611245:1613511:+gene:BGIBMGA006320transcript:BGIBMGA006320-TA	---NA---	6	6	6	33.8	33.8	33.8	23.45	216	216;208	27.059	13484000	6484400	13984000	1.13175e+07	0	0	0	0	1.13175e+07	0.042836	NoChange
	191	unknown protein	BGIBMGA006351-PApep:novelsequence:nscaf2853:6430547:6439669:-gene:BGIBMGA006351transcript:BGIBMGA006351-TA;gi|512924574|ref|P_004930628.1|uncharacterizedproteinLOC101736946[Bombymori]	---NA---	1	1	1	11.4	11.4	11.4	10.133	88	88;109	11.026	13235000	7666700	10974000	1.06252e+07	0	0	0	0	1.06252e+07	0.0223818	NoChange
	192	unknown protein	gi|827538568|ref|P_012551451.1|uncharacterizedproteinLOC105842505[Bombymori];BGIBMGA009263-PApep:novelsequence:nscaf2943:905054:908347:+gene:BGIBMGA009263transcript:BGIBMGA009263-TA	unknown	11	11	11	13.6	13.6	13.6	122.7	1097	1097;1097	60.835	5272000	6333400	9841600	7149000	0	0	0	0	7149000	0.0353361	NoChange
	193	unknown protein	gi|512926627|ref|P_004931133.1|uncharacterizedproteinLOC101743237[Bombymori]	---NA---	1	1	1	8.7	8.7	8.7	14.226	126	126	3.971	0	4882500	12677000	5.85317e+06	0	0	0	0	5.85317e+06	0.265955	NoChange
	194	unknown protein	gi|1200731050|ref|P_021205887.1|uncharacterizedproteinLOC101736329,partial[Bombymori]	---NA---	1	1	1	9.4	9.4	9.4	19.846	180	180	5.69	0	4754100	8105800	4.28663e+06	0	0	0	0	4.28663e+06	0.162312	NoChange
	195	unknown protein	BGIBMGA007012-PApep:novelsequence:nscaf2865:2503752:2525587:-gene:BGIBMGA007012transcript:BGIBMGA007012-TA;gi|512932324|ref|P_004932518.1|etracellularserine/threonineproteinCG31145isoform2[Bombymori];gi|512932320|ref|P_004932517.1|etracellularserine/threonineproteinCG31145isoform1[Bombymori]	---NA---	5	5	5	13.1	13.1	13.1	51.434	451	451;507;579	11.633	2592100	2071200	6031100	3564800	0	0	0	0	3564800	0.103017	NoChange
	196	unknown protein	gi|512902249|ref|P_004925329.1|uncharacterizedproteinLOC101738736[Bombymori];BGIBMGA004293-PApep:novelsequence:nscaf2789:719726:722877:-gene:BGIBMGA004293transcript:BGIBMGA004293-TA	---NA---	2	2	2	19.3	19.3	19.3	12.94	119	119;119	4.2898	6563100	0	3464400	3342500	0	0	0	0	3342500	0.190802	NoChange
	197	unknown protein	gi|1200725300|ref|P_021204311.1|uncharacterizedproteinLOC101744556isoform2[Bombymori];gi|1200725298|ref|P_021204310.1|uncharacterizedproteinLOC101744556isoform1[Bombymori]	---NA---	23	2	2	27.1	1	1	130.45	1165	1165;1182	71.395	3269000	764670	4269300	2.76766e+06	0	0	0	0	2.76766e+06	0.117374	NoChange
	198	unknown protein	BGIBMGA004219-PApep:novelsequence:nscaf2780:145457:150031:-gene:BGIBMGA004219transcript:BGIBMGA004219-TA;gi|827549301|ref|P_012546776.1|uncharacterizedproteinLOC101743399[Bombymori]	---NA---	1	1	1	5.6	5.6	5.6	18.353	161	161;241	2.3075	3121900	4519500	0	2.54713e+06	0	0	0	0	2.54713e+06	0.115164	NoChange
	199	unknown protein	BGIBMGA000826-PApep:novelsequence:nscaf1743:45273:67054:-gene:BGIBMGA000826transcript:BGIBMGA000826-TA;gi|512912319|ref|P_004927626.1|melanotransferrin[Bombymori]	melanotransferrin	8	8	8	14.5	14.5	14.5	95.343	855	855;856	54.497	2124900	2856800	1282400	2.08803e+06	0	0	0	0	2.08803e+06	0.0443243	NoChange
	200	unknown protein	gi|512886402|ref|P_004921750.1|proline-richetensin-likeproteinEPR1[Bombymori];BGIBMGA011094-PApep:novelsequence:nscaf3015:4434991:4437150:+gene:BGIBMGA011094transcript:BGIBMGA011094-TA	proline-richetensin-like protein EPR1	1	1	1	4	4	4	39.513	349	349;362	3.9538	1496800	2793500	0	1430100	0	0	0	0	1430100	0.186855	NoChange
	201	unknown protein	BGIBMGA001798-PApep:novelsequence:nscaf2176:2710236:2738170:+gene:BGIBMGA001798transcript:BGIBMGA001798-TA;gi|827537651|ref|P_012547988.1|uncharacterizedproteinLOC101744060[Bombymori];gi|827537649|ref|P_012547984.1|uncharacterizedproteinLOC101744060[Bombymori]	unknown	2	2	2	2.7	2.7	2.7	98.863	905	905;934;934	8.8481	0	833560	502440	445333	0	0	0	0	445333	0.154666	NoChange
	202	unknown protein	BGIBMGA000448-PApep:novelsequence:nscaf1681:3854114:3856950:+gene:BGIBMGA000448transcript:BGIBMGA000448-TA;gi|512930054|ref|P_004931973.1|uncharacterizedproteinLOC101744240[Bombymori]	---NA---	1	1	1	2.5	2.5	2.5	65.16	559	559;611	3.4674	749380	459070	0	402817	0	0	0	0	402817	0.150093	NoChange
	203	unknown protein	BGIBMGA004675-PApep:novelsequence:nscaf2811:343856:352152:-gene:BGIBMGA004675transcript:BGIBMGA004675-TA;gi|1200725302|ref|P_021204312.1|uncharacterizedproteinLOC101744556isoform3[Bombymori]	---NA---	24	24	3	26.8	26.8	2.5	140.76	1256	1256;1156	323.31	32764000	47487000	43301000	41184000	472710	0	0	157570	261.37	0.0111223	NoChange
	204	unknown protein	gi|512903120|ref|P_004925541.1|uncharacterizedproteinLOC100500745[Bombymori];gi|229002332|dbj|BAH57948.1|hypotheticalprotein,partial[Bombymori]	hypothetical protein,partial	3	3	3	30	30	30	12.313	110	110;110	14.598	326520000	40039000	82660000	1.4974e+08	3240500	8602100	5016800	5619800	26.645	0.252527	NoChange
	205	unknown protein	gi|1200740217|ref|P_021208470.1|uncharacterizedproteinLOC101746878isoform6[Bombymori];gi|1200740213|ref|P_021208468.1|uncharacterizedproteinLOC101746878isoform4[Bombymori];gi|1200740207|ref|P_021208465.1|uncharacterizedproteinLOC101746878isoform1[Bombymori];gi|1200740220|ref|P_021208471.1|uncharacterizedproteinLOC101746878isoform8[Bombymori];gi|1200740215|ref|P_021208469.1|uncharacterizedproteinL…	hypothetical protein	8	8	3	62.9	62.9	35.7	15.748	143	143;148;158;135;147;149;178	87.508	681250000	795530000	741220000	7.39333e+08	171300000	43301000	36343000	83648000	8.83863	0.0125449	NoChange
	206	unknown protein	gi|827563380|ref|P_004933758.2|uncharacterizedproteinLOC101739659[Bombymori]	---NA---	2	2	2	18.7	18.7	18.7	19.659	182	182	117.76	47310000	67342000	56241000	5.69643e+07	0	28914000	4228200	11047400	5.15636	0.0949149	NoChange
	207	unknown protein	gi|512915262|ref|P_004928346.1|uncharacterizedproteinLOC101735388[Bombymori]	---NA---	3	3	3	40.5	40.5	40.5	12.342	111	111	25.836	10051000	32684000	24294000	22343000	12340000	8435500	11270000	1.06818e+07	2.09168	0.268723	NoChange
	208	unknown protein	BGIBMGA002689-PApep:novelsequence:nscaf2529:2633940:2634155:+gene:BGIBMGA002689transcript:BGIBMGA002689-TA;gi|19070653|gb|AAL83945.1|AF352584_1seroin1[Bombymori];gi|112983118|ref|NP_001037045.1|seroin1precursor[Bombymori]	seroin 1	6	6	6	71.8	71.8	71.8	7.6522	71	71;108;108	323.31	5389200000	4351000000	4896600000	4.87893e+09	3509400000	2735700000	2330200000	2.85843e+09	1.70686	0.0191151	NoChange
	209	unknown protein	gi|827560508|ref|P_012551157.1|seroin-like[Bombymori];gi|19070655|gb|AAL83946.1|AF352585_1seroin2[Bombymori];gi|112983114|ref|NP_001037046.1|seroin2precursor[Bombymori]	seroin-	6	6	6	45.5	45.5	45.5	12.273	112	112;112;112	323.31	3150500000	2620300000	2062000000	2.61093e+09	1681800000	1765900000	3072700000	2.17347e+09	1.20128	0.616738	NoChange
	210	unknown protein	gi|512902470|ref|P_004925383.1|uncharacterizedproteinLOC101735738isoform3[Bombymori];BGIBMGA014269-PApep:novelsequence:nscaf98:1173039:1180241:+gene:BGIBMGA014269transcript:BGIBMGA014269-TA;BGIBMGA014270-PApep:novelsequence:nscaf98:1188599:1193585:+gene:BGIBMGA014270transcript:BGIBMGA014270-TA;gi|827545259|ref|P_012545194.1|uncharacterizedproteinLOC101735738isoform2[Bombymori];gi|827545257|ref|P_…	hypothetical protein KGM_06662	6	6	6	13.3	13.3	13.3	72.136	640	640;430;468;670;671	38.757	2788500	2582300	3138100	2836300	570070	7246700	487070	2.76795e+06	1.02469	0.979608	NoChange
	211	unknown protein	gi|512927607|ref|P_004931377.1|uncharacterizedproteinLOC101737964[Bombymori];BGIBMGA010277-PApep:novelsequence:nscaf2986:5270318:5276038:+gene:BGIBMGA010277transcript:BGIBMGA010277-TA	hypothetical protein KGM_06510	1	1	1	9.4	9.4	9.4	26.845	234	234;234	2.7052	0	0	1102600	367533	2147900	3102100	0	1750000	0.210019	0.114458	NoChange
	212	unknown protein	gi|512891160|ref|P_004922636.1|fibroheamerin-like[Bombymori]	fibroheamerin-like	8	8	7	41.1	41.1	41.1	27.201	241	241	250.57	0	0	5007200	1.66907e+06	537220000	530600000	236920000	4.34913e+08	0.0038377	0.0481214	NoChange
	213	unknown protein	BGIBMGA003973-PApep:novelsequence:nscaf2767:3800960:3805993:-gene:BGIBMGA003973transcript:BGIBMGA003973-TA;gi|1200714032|ref|P_021206073.1|uncharacterizedproteinLOC105842244[Bombymori];BGIBMGA003994-PApep:novelsequence:nscaf2767:3193544:3196278:-gene:BGIBMGA003994transcript:BGIBMGA003994-TA;gi|1200714238|ref|P_021206601.1|uncharacterizedproteinLOC110385973[Bombymori]	hypothetical protein KGM_16353	2	2	2	2	2	2	125.58	1107	1107;1137;278;286	2.0008	0	0	0	0	251340	1705300	0	652213	1.53324e-06	0.406841	NoChange
	214	unknown protein	gi|1200724137|ref|P_021203987.1|alaserpinisoform2[Bombymori];gi|827547930|ref|P_004926666.2|alaserpinisoform1[Bombymori];BGIBMGA008829-PApep:novelsequence:nscaf2925:450509:458546:+gene:BGIBMGA008829transcript:BGIBMGA008829-TA;gi|1200724139|ref|P_021203988.1|uncharacterizedproteinLOC101739125isoform3[Bombymori];BGIBMGA008828-PApep:novelsequence:nscaf2925:445169:447682:+gene:BGIBMGA008828transcript…	alaserpin isoform	3	1	1	12	4	4	39.012	349	349;410;219;340;163	2.3143	0	0	0	0	0	6240500	2768100	3.00287e+06	3.33015e-07	0.234215	NoChange
	215	unknown protein	gi|512932832|ref|P_004932641.1|uncharacterizedproteinLOC101743953isoform2[Bombymori];BGIBMGA011531-PApep:novelsequence:nscaf3027:1118103:1135605:+gene:BGIBMGA011531transcript:BGIBMGA011531-TA;gi|1200738303|ref|P_021207905.1|uncharacterizedproteinLOC101743953isoform1[Bombymori]	---NA---	5	5	5	14.2	14.2	14.2	49.839	445	445;445;472	59.461	0	0	0	0	8163500	3030500	4239300	5.14443e+06	1.94385e-07	0.0799729	NoChange
	216	unknown protein	gi|293597266|dbj|BAJ04788.1|hypotheticalprotein,partial[Bombymori];gi|402550390|pdb|4EFR|DChainD,BombyMoriLipoprotein7(crystalFormIi)At2.50AResolution;gi|402550389|pdb|4EFR|CChainC,BombyMoriLipoprotein7(crystalFormIi)At2.50AResolution;gi|402550388|pdb|4EFR|BChainB,BombyMoriLipoprotein7(crystalFormIi)At2.50AResolution;gi|402550387|pdb|4EFR|AChainA,BombyMoriLipoprotein7(crystalFormIi)At2.50AResolut…	hypothetical protein	2	2	1	9.7	9.7	5.1	27.343	237	237;238;238;238;238;238;238;238;238;251;251;256;256;256;256;256	78.289	0	0	0	0	4635300	9348900	3524400	5836200	1.71344e-07	0.0822092	NoChange
	217	unknown protein	gi|1200713891|ref|P_021205595.1|uncharacterizedproteinLOC101745021isoform6[Bombymori];gi|1200713889|ref|P_021205593.1|probablecyclin-dependentserine/threonine-proteinkinaseDDB_G0292550isoform5[Bombymori];gi|1200713887|ref|P_021205591.1|probablecyclin-dependentserine/threonine-proteinkinaseDDB_G0292550isoform4[Bombymori];gi|1200713885|ref|P_021205588.1|probablecyclin-dependentserine/threonine-prot…	---NA---	7	7	7	28.4	28.4	28.4	34.919	310	310;516;540;544;568;568;563;279	13.717	0	0	0	0	10367000	16210000	6283200	10953400	9.12959e-08	0.0627243	NoChange
	218	unknown protein	gi|512902739|ref|P_004925448.1|uncharacterizedproteinLOC101736566[Bombymori]	---NA---	1	1	1	10.8	10.8	10.8	12.546	111	111	77.692	0	0	0	0	21733000	34073000	26120000	2.73087e+07	3.66184e-08	0.0170434	NoChange
	219	unknown protein	BGIBMGA001360-PApep:novelsequence:nscaf2053:46063:47326:-gene:BGIBMGA001360transcript:BGIBMGA001360-TA	---NA---	1	1	1	18.4	18.4	18.4	13.31	141	141	20.279	0	0	0	0	38764000	129450000	45764000	71326000	1.40201e-08	0.134075	NoChange
	220	unknown protein	BGIBMGA013961-PApep:novelsequence:nscaf3099:847139:852732:+gene:BGIBMGA013961transcript:BGIBMGA013961-TA;gi|1200740362|ref|P_021208518.1|uncharacterizedproteinLOC110386478[Bombymori]	---NA---	2	2	2	1.8	1.8	1.8	123.31	1097	1097;730	2.4744	0	0	0	0	117090000	27871000	141970000	9.56437e+07	1.04555e-08	0.109952	NoChange
	221	unknown protein	BGIBMGA009261-PApep:novelsequence:nscaf2943:589964:595517:+gene:BGIBMGA009261transcript:BGIBMGA009261-TA;gi|827538490|ref|P_012551240.1|uncharacterizedproteinLOC105842476[Bombymori]	---NA---	4	4	4	15.2	15.2	15.2	21.838	191	191;234	19.033	0	0	0	0	126460000	202170000	61312000	1.29981e+08	7.69345e-09	0.0856403	NoChange
	222	unknown protein	KWMTBOMO00971g;BGIBMGA001358-PApep:novelsequence:nscaf2053:67457:68161:-gene:BGIBMGA001358transcript:BGIBMGA001358-TA	---NA---	1	1	1	10.5	10.5	10.5	18.534	210	210;210	129.13	0	0	0	0	4087900000	8328500000	4720100000	5.71217e+09	1.75065e-10	0.0495295	NoChange
